# Supplementary material for: Foot rubbing evaluation of friction between shoe and flooring
Source: PLoS One. 2022 Sep 29;17(9):e0275385. doi: 10.1371/journal.pone.0275385 (PMC9521935; doi:10.1371/journal.pone.0275385)
Supplement: S1 File — (XLSX) [file pone.0275385.s001.xlsx]

## Sheet: まとめ
番号					COF_acceleration							Load_acceleration Fz[N]							FrictionForce_acceleration F[N]							LocalCOP_acceleration[mm]							Sensory score			When V maximum					When loading start
No	Data name	Subjest	Position	Sheet	0m/s	0.1m/s	0.2m/s	0.3m/s	m/s	0.5m/s		0m/s	0.1m/s	0.2m/s	0.3m/s	m/s	0.5m/s		0m/s	0.1m/s	0.2m/s	0.3m/s	m/s	0.5m/s		0m/s	0.1m/s	0.2m/s	0.3m/s	m/s	0.5m/s		Slip onset	Sliding		v[m/s]	μ	FZ[N]	LocalCOP[mm]		μ	FZ[N]	LocalCOP[mm]
No. 1	AKD01_C_03	AKD01	Sitting	H	0.431478	0.398954	0.407786	0.406757	0.406757	0.406757		98.138	96.9468	98.3259	100.034	100.034	100.034		42.3444	38.6773	40.0959	40.6896	40.6896	40.6896		15.364	0.603198	-3.35089	-3.17251	-3.17251	-3.17251		75	75		0.230292	0.406757	100.034	-3.17251	40.6896	0.210743	136.794	-12.3365
No. 2	AKD01_C_04	AKD01	Sitting	E	0.257144	0.190305	0.0332702	0.0332702	0.0332702	0.0332702		78.3023	88.6416	100.283	100.283	100.283	100.283		20.1349	16.869	3.33643	3.33643	3.33643	3.33643		-9.32476	44.4776	45.9794	45.9794	45.9794	45.9794		50	50		0.1706	0.0332702	100.283	45.9794	3.33643	0.290797	107.614	19.4004
No. 3	AKD01_C_05	AKD01	Sitting	D	0.532631	0.249392	0.219042	0.218292	0.218292	0.218292		71.3762	72.5701	70.7166	70.2338	70.2338	70.2338		38.0172	18.0984	15.4899	15.3314	15.3314	15.3314		30.1443	-28.4847	-40.2659	-42.7573	-42.7573	-42.7573		50	50		0.266012	0.218292	70.2338	-42.7573	15.3314	0.140781	114.253	-25.6599
No. 4	AKD01_C_06	AKD01	Sitting	D	0.615962	0.615962	0.616246	0.616246	0.61631	0.61631		94.1597	94.1597	94.1501	94.1501	94.1384	94.1384		57.9988	57.9988	58.0196	58.0196	58.0185	58.0185		26.3685	26.3685	24.75	24.75	21.1584	21.1584		75	75		0.359823	0.61631	94.1384	21.1584	58.0185	0.278987	141.913	-19.1503
No. 5	AKD01_C_07	AKD01	Sitting	A	0.146812	0.146071	0.14351	0.14351	0.14351	0.14351		118.304	117.817	116.554	116.554	116.554	116.554		17.3685	17.2096	16.7266	16.7266	16.7266	16.7266		-1.94751	-2.18555	-5.6706	-5.6706	-5.6706	-5.6706		0	0		0.200393	0.14351	116.554	-5.6706	16.7266	0.0951395	135.676	-35.6467
No. 6	AKD01_C_08	AKD01	Sitting	B	0.299182	0.279538	0.254637	0.241986	0.230366	0.220406		71.0661	71.2257	72.4096	73.052	73.5887	73.9906		21.2617	19.9103	18.4381	17.6775	16.9524	16.3079		-22.7325	-21.9811	-17.7866	-15.0442	-12.3267	-9.94912		100	75		0.621735	0.206386	74.5789	-6.92978	15.392	0.0748271	136.573	3.85667
No. 7	AKD01_C_09	AKD01	Sitting	C	0.237156	0.236296	0.241174	0.241174	0.241174	0.241174		95.6223	108.439	120.672	120.672	120.672	120.672		22.6774	25.6238	29.1029	29.1029	29.1029	29.1029		31.4409	89.836	44.4776	44.4776	44.4776	44.4776		50	50		0.125628	0.241174	120.672	44.4776	29.1029	0.251562	130.161	2.09061
No. 8	AKD01_C_10	AKD01	Sitting	A	0.172973	0.135376	0.107203	0.0927955	0.0927955	0.0927955		118.885	115.546	113.041	111.95	111.95	111.95		20.5639	15.6422	12.1184	10.3885	10.3885	10.3885		7.3888	47.5284	44.8738	37.8486	37.8486	37.8486		0	0		0.257135	0.0927955	111.95	37.8486	10.3885	0.082602	127.894	-37.5998
No. 9	AKD01_C_11	AKD01	Sitting	C	0.223566	0.232603	0.127186	0.127186	0.127186	0.127186		97.0733	100.585	108.923	108.923	108.923	108.923		21.7023	23.3965	13.8535	13.8535	13.8535	13.8535		11.2966	85.8048	42.0022	42.0022	42.0022	42.0022		50	50		0.122435	0.127186	108.923	42.0022	13.8535	0.171135	122.534	-1.18045
No. 10	AKD01_C_12	AKD01	Sitting	G	0.618858	0.416909	0.413114	0.406298	0.406298	0.406298		73.0587	79.2153	80.5795	83.8093	83.8093	83.8093		45.2129	33.0255	33.2885	34.0516	34.0516	34.0516		60.0474	7.3025	-6.99742	-15.4529	-15.4529	-15.4529		75	75		0.265553	0.406298	83.8093	-15.4529	34.0516	0.22376	129.753	1.16763
No. 11	AKD01_C_13	AKD01	Sitting	I	0.891462	0.723116	0.716302	0.716302	0.716302	0.716302		66.0581	75.3356	76.6064	76.6064	76.6064	76.6064		58.8883	54.4764	54.8733	54.8733	54.8733	54.8733		86.3807	6.16674	-5.91935	-5.91935	-5.91935	-5.91935		100	100		0.178406	0.716302	76.6064	-5.91935	54.8733	0.150287	113.454	-0.409073
No. 12	AKD01_C_14	AKD01	Sitting	F	0.598834	0.53544	0.486954	0.469308	0.469308	0.469308		83.6233	82.0418	81.9476	82.2243	82.2243	82.2243		50.0765	43.9285	39.9047	38.5886	38.5886	38.5886		48.9382	35.9542	24.136	15.7609	15.7609	15.7609		50	50		0.276749	0.469308	82.2243	15.7609	38.5886	0.200871	120.525	-20.5275
No. 13	AKD01_C_15	AKD01	Sitting	E	0.283813	0.217224	0.123725	0.0783875	0.0783875	0.0783875		74.7316	88.1978	94.2542	96.5788	96.5788	96.5788		21.2098	19.1587	11.6616	7.57057	7.57057	7.57057		-27.6159	21.9216	45.1593	34.6251	34.6251	34.6251		50	50		0.205542	0.0783875	96.5788	34.6251	7.57057	0.21538	124.462	6.09089
No. 14	AKD01_C_16	AKD01	Sitting	C	0.622035	0.30104	0.268871	0.254851	0.233416	0.233416		70.262	73.6446	72.6079	75.6549	81.6016	81.6016		43.7055	22.17	19.5222	19.2807	19.0471	19.0471		44.5319	-17.176	-37.4087	-43.8628	-47.0753	-47.0753		75	75		0.403165	0.233416	81.6016	-47.0753	19.0471	0.190028	127.137	-4.14224
No. 15	AKD01_C_17	AKD01	Sitting	D	0.480392	0.341743	0.27059	0.264295	0.264295	0.264295		81.2774	82.2976	83.5043	83.3718	83.3718	83.3718		39.0451	28.1246	22.5955	22.0348	22.0348	22.0348		35.4857	10.3963	-9.58859	-16.4197	-16.4197	-16.4197		75	75		0.279022	0.264295	83.3718	-16.4197	22.0348	0.201304	122.788	-12.2782
No. 16	AKD01_C_18	AKD01	Sitting	B	0.412423	0.226654	0.160619	0.0523471	0.0523471	0.0523471		54.6983	70.1607	83.4448	87.045	87.045	87.045		22.5588	15.9022	13.4028	4.55656	4.55656	4.55656		-3.07301	34.7613	60.7645	21.4552	21.4552	21.4552		100	75		0.232131	0.0523471	87.045	21.4552	4.55656	0.16189	119.962	11.0529
No. 17	AKD01_C_19	AKD01	Sitting	I	0.866919	0.688941	0.677232	0.677232	0.677232	0.677232		64.1191	71.9956	71.9019	71.9019	71.9019	71.9019		55.5861	49.6007	48.6942	48.6942	48.6942	48.6942		55.9825	16.6586	-2.09338	-2.09338	-2.09338	-2.09338		100	100		0.203874	0.677232	71.9019	-2.09338	48.6942	0.251069	126.208	3.53448
No. 18	AKD01_C_20	AKD01	Sitting	G	0.782344	0.502493	0.451942	0.440232	0.440232	0.440232		65.1093	65.3091	65.6889	66.1492	66.1492	66.1492		50.9378	32.8173	29.6876	29.121	29.121	29.121		65.1532	12.0607	-4.08659	-8.8965	-8.8965	-8.8965		75	75		0.236574	0.440232	66.1492	-8.8965	29.121	0.199396	119.288	-10.6793
No. 19	AKD01_C_21	AKD01	Sitting	H	0.5947	0.381709	0.361385	0.32948	0.32948	0.32948		73.9604	72.3919	74.573	82.9976	82.9976	82.9976		43.9842	27.6326	26.9496	27.346	27.346	27.346		72.5031	7.12649	-12.4626	-10.1053	-10.1053	-10.1053		50	50		0.232258	0.32948	82.9976	-10.1053	27.346	0.173372	121.83	-0.926303
No. 20	AKD01_C_22	AKD01	Sitting	G	0.777959	0.45193	0.440079	0.431105	0.431105	0.431105		70.375	67.9538	71.1954	81.5755	81.5755	81.5755		54.7489	30.7103	31.3316	35.1676	35.1676	35.1676		69.7764	0.108308	-3.63128	-2.16782	-2.16782	-2.16782		75	75		0.240683	0.431105	81.5755	-2.16782	35.1676	0.189803	137.077	-5.17401
No. 21	AKD01_C_23	AKD01	Sitting	H	0.613622	0.413432	0.403172	0.396555	0.396555	0.396555		70.8019	69.3794	70.9303	77.6643	77.6643	77.6643		43.4456	28.6837	28.5971	30.7981	30.7981	30.7981		46.6011	-5.61629	-15.9345	-6.87978	-6.87978	-6.87978		50	50		0.253797	0.396555	77.6643	-6.87978	30.7981	0.244087	131.386	-8.90204
No. 22	AKD01_C_24	AKD01	Sitting	A	0.160762	0.173575	0.193368	0.193632	0.193632	0.193632		96.1506	93.8523	89.0292	87.084	87.084	87.084		15.4574	16.2904	17.2154	16.8623	16.8623	16.8623		8.63157	8.11223	-22.1348	-38.4712	-38.4712	-38.4712		0	0		0.278899	0.193632	87.084	-38.4712	16.8623	0.084153	129.335	-27.6203
No. 23	AKD01_C_25	AKD01	Sitting	F	0.282997	0.246023	0.217281	0.217281	0.217281	0.217281		60.5833	78.2732	85.6123	85.6123	85.6123	85.6123		17.1449	19.257	18.6019	18.6019	18.6019	18.6019		-28.1078	36.9133	46.6951	46.6951	46.6951	46.6951		75	75		0.164096	0.217281	85.6123	46.6951	18.6019	0.197674	115.697	3.90531
No. 24	AKD01_C_26	AKD01	Sitting	F	0.653668	0.372218	0.287607	0.263484	0.241143	0.228913		57.7779	59.1902	59.2974	60.4454	66.294	71.2548		37.7675	22.0317	17.0543	15.9264	15.9863	16.3111		29.8121	-19.9654	-41.3644	-52.5858	-56.9903	-50.4509		50	50		0.583668	0.231664	75.6891	-73.6065	17.5344	0.637953	73.5917	49.0618
No. 25	AKD01_C_27	AKD01	Sitting	B	0.340203	0.228247	0.138754	0.0419462	0.0419462	0.0419462		76.6772	92.4327	97.5173	98.086	98.086	98.086		26.0858	21.0975	13.531	4.11434	4.11434	4.11434		-19.3874	19.1711	28.1601	-21.2935	-21.2935	-21.2935		75	50		0.227702	0.0419462	98.086	-21.2935	4.11434	0.190338	126.709	4.61433
No. 26	AKD01_C_28	AKD01	Sitting	I	0.766229	0.866685	0.749142	0.749142	0.749142	0.749142		61.658	56.707	65.2026	65.2026	65.2026	65.2026		47.2442	49.1471	48.846	48.846	48.846	48.846		35.8145	28.3637	0.693036	0.693036	0.693036	0.693036		100	100		0.139416	0.749142	65.2026	0.693036	48.846	0.153984	122.322	10.3976
No. 27	AKD01_C_29	AKD01	Sitting	E	0.556385	0.329116	0.296968	0.290168	0.290168	0.290168		84.1354	82.0158	79.4876	76.1183	76.1183	76.1183		46.8117	26.9927	23.6053	22.0871	22.0871	22.0871		37.611	-7.16649	-19.002	-32.5547	-32.5547	-32.5547		50	50		0.288102	0.290168	76.1183	-32.5547	22.0871	0.264959	141.775	-31.416
No. 28	AKD01_S_03	AKD01	Standing	H	0.488564	0.41311	0.391157	0.381548	0.378491	0.372759		81.4103	77.8483	75.125	73.7205	74.1266	77.6084		39.7742	32.1599	29.3857	28.1279	28.0563	28.9292		109.396	93.6618	86.386	81.6242	80.0544	78.2207		75	75		0.634663	0.372999	90.6732	78.0583	33.821	0.0898579	247.549	-4.0008
No. 29	AKD01_S_04	AKD01	Standing	G	0.603375	0.579723	0.573662	0.549021	0.45134	0.440586		59.0709	57.8591	57.8608	63.8207	80.3035	78.0875		35.6419	33.5423	33.1925	35.0389	36.2442	34.4043		86.9335	75.9359	67.3986	61.479	64.3054	51.1005		75	75		0.477559	0.440586	78.0875	51.1005	34.4043	0.0706061	258.368	6.56886
No. 30	AKD01_S_05	AKD01	Standing	F	0.540297	0.333629	0.296401	0.290114	0.291327	0.291327		69.6497	65.2184	59.9512	54.8375	52.4284	52.4284		37.6316	21.7587	17.7696	15.9091	15.2738	15.2738		103.251	64.3248	47.829	34.7727	26.8102	26.8102		50	50		0.335038	0.291327	52.4284	26.8102	15.2738	0.0771794	296.6	5.75144
No. 31	AKD01_S_06	AKD01	Standing	I	0.879327	0.751048	0.599752	0.599618	0.599618	0.599618		58.104	61.4325	64.1438	63.9919	63.9919	63.9919		51.0924	46.1388	38.4703	38.3707	38.3707	38.3707		103.561	117.987	71.7786	68.0249	68.0249	68.0249		100	75		0.28109	0.599618	63.9919	68.0249	38.3707	0.0617039	297.812	-0.782648
No. 32	AKD01_S_07	AKD01	Standing	B	0.762026	0.57906	0.560758	0.556284	0.524513	0.216686		62.6277	59.0357	53.8795	51.8123	51.2788	102.482		47.7239	34.1852	30.2134	28.8224	26.8964	22.2064		134.079	93.1901	77.9881	71.3958	60.1242	58.9744		50	50		0.699738	0.205877	89.4675	47.8398	18.4193	0.0510345	261.149	0.513002
No. 33	AKD01_S_08	AKD01	Standing	D	0.408941	0.317967	0.276228	0.270688	0.275193	0.284397		69.8862	68.8965	64.7708	58.7689	56.1438	53.9118		28.5793	21.9068	17.8915	15.908	15.4504	15.3324		81.2345	61.4591	43.9205	27.9929	20.6064	8.81961		75	50		0.79582	0.238928	79.4267	12.0748	18.9773	0.070756	258.309	-20.6591
No. 34	AKD01_S_09	AKD01	Standing	B	0.207396	0.34439	0.370068	0.393069	0.410455	0.42369		200.851	99.9974	95.3766	92.5236	91.5514	91.6281		41.6557	34.4381	35.2958	36.3681	37.5777	38.8219		28.1326	62.214	64.992	65.1849	62.0775	56.0196		50	50		0.615994	0.440763	91.6825	43.4277	40.4102	0.0608063	303.815	-35.6111
No. 35	AKD01_S_10	AKD01	Standing	A	0.165439	0.16206	0.16206	0.158607	0.15508	0.151513		115.859	116.754	116.754	117.627	118.451	119.188		19.1676	18.9213	18.9213	18.6565	18.3694	18.0585		45.2845	46.6153	46.6153	46.6048	45.3114	42.7834		25	25		0.952046	0.138193	119.874	20.4635	16.5657	0.0377922	242.996	-36.4022
No. 36	AKD01_S_11	AKD01	Standing	B	0.941077	0.970307	0.853265	0.776489	0.776489	0.776489		54.2209	47.9351	48.0466	48.4521	48.4521	48.4521		51.026	46.5118	40.9964	37.6226	37.6226	37.6226		174.044	164.021	143.446	129.132	129.132	129.132		75	75		0.229498	0.776489	48.4521	129.132	37.6226	0.0631786	283.334	0.533353
No. 37	AKD01_S_12	AKD01	Standing	G	0.525243	0.515175	0.462486	0.463754	0.415731	0.413461		75.4461	73.4309	74.1162	73.1689	79.9356	86.902		39.6275	37.8297	34.2777	33.9324	33.2317	35.9306		96.765	89.7565	78.1507	78.0486	55.5215	49.8728		100	100		0.512963	0.412512	88.4091	47.6686	36.4698	0.0703984	290.386	13.6696
No. 38	AKD01_S_13	AKD01	Standing	E	0.469426	0.490525	0.500266	0.522321	0.543569	0.552222		114.063	109.529	107.617	103.686	100.364	99.1647		53.5442	53.7268	53.8374	54.1575	54.5547	54.7609		64.3935	66.6411	66.5737	64.517	59.4923	56.0311		50	50		0.429925	0.552222	99.1647	56.0311	54.7609	0.0758392	265.378	-13.1261
No. 39	AKD01_S_14	AKD01	Standing	D	0.264698	0.207695	0.271136	0.271136	0.271136	0.271136		69.4468	94.5296	120.742	120.742	120.742	120.742		18.3824	19.6333	32.7374	32.7374	32.7374	32.7374		29.9808	117.575	169.034	169.034	169.034	169.034		50	50		0.198417	0.271136	120.742	169.034	32.7374	0.0747723	252.777	-1.14297
No. 40	AKD01_S_15	AKD01	Standing	A	0.188113	0.186642	0.187687	0.195635	0.206833	0.206833		139.238	136.54	133.716	128.164	123.614	123.614		26.1924	25.4841	25.0967	25.0734	25.5673	25.5673		42.776	42.4475	41.558	39.0902	36.2486	36.2486		0	0		0.374244	0.206833	123.614	36.2486	25.5673	0.0452338	268.353	-70.9534
No. 41	AKD01_S_16	AKD01	Standing	C	0.284499	0.244225	0.308501	0.308501	0.308501	0.308501		62.8579	117.033	97.934	97.934	97.934	97.934		17.883	28.5824	30.2128	30.2128	30.2128	30.2128		34.6907	133.656	167	167	167	167		75	75		0.187761	0.308501	97.934	167	30.2128	0.0762217	260.329	-0.141328
No. 42	AKD01_S_17	AKD01	Standing	I	0.800007	0.797225	0.741719	0.678299	0.678299	0.678299		55.9698	56.2526	54.3643	58.5432	58.5432	58.5432		44.7762	44.846	40.323	39.7098	39.7098	39.7098		104.386	125.392	101.513	89.0071	89.0071	89.0071		100	100		0.259129	0.678299	58.5432	89.0071	39.7098	0.0984679	307.149	-6.50813
No. 43	AKD01_S_18	AKD01	Standing	E	0.336291	0.23165	0.252991	0.168882	0.168882	0.168882		62.4577	96.5738	110.557	146.209	146.209	146.209		21.0039	22.3713	27.9698	24.6921	24.6921	24.6921		73.5936	111.093	174.589	159.049	159.049	159.049		25	25		0.210474	0.168882	146.209	159.049	24.6921	0.0672234	257.473	-4.46412
No. 44	AKD01_S_19	AKD01	Standing	C	0.299731	0.245621	0.275511	0.179671	0.179671	0.179671		64.7181	109.515	105.174	158.221	158.221	158.221		19.398	26.8991	28.9766	28.4277	28.4277	28.4277		55.3901	126.244	176.575	154.743	154.743	154.743		75	75		0.21289	0.179671	158.221	154.743	28.4277	0.0826922	233.01	2.02899
No. 45	AKD01_S_20	AKD01	Standing	H	0.562205	0.519847	0.512019	0.485987	0.446753	0.446753		67.8084	60.736	59.4794	63.3522	72.2936	72.2936		38.1222	31.5734	30.4546	30.7884	32.2974	32.2974		101.461	88.0143	83.1404	76.4369	69.7961	69.7961		100	100		0.363407	0.446753	72.2936	69.7961	32.2974	0.0650438	307.375	-3.09965
No. 46	AKD01_S_21	AKD01	Standing	H	0.573596	0.518351	0.516851	0.47872	0.43106	0.399793		79.7315	73.944	69.7925	71.5236	75.8468	80.3066		45.7337	38.3289	36.0723	34.2398	32.6945	32.106		96.6136	76.9926	67.4376	60.673	57.7018	57.0497		75	75		0.699459	0.39519	79.0715	40.0552	31.2483	0.0749793	261.175	1.09585
No. 47	AKD01_S_22	AKD01	Standing	A	0.236615	0.24618	0.247931	0.243348	0.244758	0.244758		110.608	109.271	110.989	112.244	110.244	110.244		26.1714	26.9004	27.5176	27.3144	26.9831	26.9831		70.4056	73.2474	73.2949	71.2183	69.5523	69.5523		0	0		0.333687	0.244758	110.244	69.5523	26.9831	0.029584	236.993	-38.7366
No. 48	AKD01_S_23	AKD01	Standing	E	0.269258	0.199416	0.196246	0.196246	0.196246	0.196246		63.6105	81.7395	158.599	158.599	158.599	158.599		17.1276	16.3002	31.1245	31.1245	31.1245	31.1245		63.1807	138.067	137.018	137.018	137.018	137.018		100	100		0.187128	0.196246	158.599	137.018	31.1245	0.0753739	290.359	-2.00715
No. 49	AKD01_S_24	AKD01	Standing	G	0.515482	0.485917	0.400336	0.293527	0.293527	0.293527		64.0742	60.4105	89.869	165.06	165.06	165.06		33.0291	29.3545	35.9778	48.4497	48.4497	48.4497		86.1937	157.403	186.524	155.17	155.17	155.17		100	100		0.235292	0.293527	165.06	155.17	48.4497	0.0673656	251.885	-1.34029
No. 50	AKD01_S_25	AKD01	Standing	F	0.288941	0.251893	0.239873	0.144356	0.144356	0.144356		62.8005	83.4993	114.323	150.629	150.629	150.629		18.1456	21.0329	27.4229	21.7442	21.7442	21.7442		72.4787	133.773	193.053	179.042	179.042	179.042		50	50		0.210315	0.144356	150.629	179.042	21.7442	0.0711376	255.833	-4.0003
No. 51	AKD01_S_26	AKD01	Standing	I	1.02047	0.962993	0.863766	0.88587	0.88587	0.88587		54.8667	54.9339	58.4098	57.9307	57.9307	57.9307		55.9901	52.9009	50.4524	51.3191	51.3191	51.3191		155.361	129.9	99.6051	101.407	101.407	101.407		100	100		0.266818	0.88587	57.9307	101.407	51.3191	0.0605516	242.073	2.42562
No. 52	AKD01_S_27	AKD01	Standing	F	0.353364	0.218561	0.231684	0.196135	0.196135	0.196135		58.437	90.4294	103.261	165.828	165.828	165.828		20.6495	19.7644	23.9238	32.5248	32.5248	32.5248		44.23	116.829	184.257	198.777	198.777	198.777		50	50		0.247011	0.196135	165.828	198.777	32.5248	0.0720725	275.027	-7.05461
No. 53	AKD01_S_28	AKD01	Standing	D	0.0457405	0.0438559	0.0812974	0.0975175	0.0975175	0.0975175		260.52	256.669	271.312	273.966	273.966	273.966		11.9163	11.2565	22.057	26.7165	26.7165	26.7165		-1.87277	-10.9967	-27.8957	-29.9718	-29.9718	-29.9718		25	25		0.215729	0.0975175	273.966	-29.9718	26.7165	0.0407845	253.016	-1.23602
No. 54	AKD01_S_29	AKD01	Standing	C	0.253796	0.432067	0.5055	0.529979	0.543487	0.55809		163.811	112.288	98.9111	95.7438	94.444	93.3026		41.5747	48.5158	49.9996	50.7422	51.3291	52.0712		32.4915	61.7699	68.0335	66.2785	64.4093	61.8396		100	75		0.632162	0.599452	90.8053	48.75	54.4335	0.111968	248.141	2.66523
No. 55	AKD02_C_03	AKD02	Sitting	H	0.218586	0.267845	0.237454	0.237454	0.237454	0.237454		119.169	115.659	117.069	117.069	117.069	117.069		26.0487	30.9788	27.7984	27.7984	27.7984	27.7984		28.8128	35.9678	34.6687	34.6687	34.6687	34.6687		24.5	25		0.192928	0.237454	117.069	34.6687	27.7984	0.026598	134.291	1.8846
No. 56	AKD02_C_04	AKD02	Sitting	G	0.497913	0.29034	0.266942	0.256839	0.248208	0.237031		112.268	112.65	110.067	107.829	106.292	105.172		55.8995	32.7069	29.3815	27.6947	26.3825	24.9291		44.1109	-0.221243	-11.597	-17.2554	-19.5191	-19.5806		3.5	4		0.902137	0.188212	100.871	-22.7224	18.9852	0.0876027	137.595	-4.35664
No. 57	AKD02_C_05	AKD02	Sitting	A	0.290346	0.281201	0.26686	0.250218	0.239013	0.233557		130.804	126.683	126.105	128.233	131.13	133.37		37.9783	35.6233	33.6523	32.0861	31.3419	31.1496		31.8575	19.2891	13.2232	11.9472	11.8169	10.8393		6.5	6		1.25166	0.237535	134.197	-29.3601	31.8765	0.0880297	143.715	-0.369095
No. 58	AKD02_C_06	AKD02	Sitting	G	0.446369	0.314548	0.267143	0.254942	0.247785	0.233692		142.335	143.674	138.622	131.687	127.09	125.595		63.5337	45.1924	37.0318	33.5726	31.491	29.3507		58.2559	31.4052	15.9617	6.5918	-0.2762	-1.70876		9	9		1.01459	0.240958	126.887	-12.1603	30.5743	0.111883	138.992	2.89667
No. 59	AKD02_C_07	AKD02	Sitting	H	0.592861	0.376457	0.2994	0.269059	0.24898	0.233713		86.0826	80.992	77.6652	74.032	71.0511	69.7632		51.035	30.49	23.2529	19.919	17.6903	16.3045		77.3642	37.2459	15.9304	5.55253	0.305289	0.439938		29	12		0.854481	0.20134	73.5599	38.0224	14.8106	0.0761964	130.241	8.67423
No. 60	AKD02_C_08	AKD02	Sitting	F	0.4734	0.431721	0.397515	0.369223	0.369223	0.369223		135.739	130.884	132.195	138.567	138.567	138.567		64.259	56.5053	52.5497	51.162	51.162	51.162		59.5591	46.232	35.9572	32.5768	32.5768	32.5768		50	50		0.292145	0.369223	138.567	32.5768	51.162	0.0884602	142.952	-3.49335
No. 61	AKD02_C_09	AKD02	Sitting	A	0.140711	0.175256	0.192575	0.188395	0.18647	0.18469		144.786	144.901	141.373	138.085	137.495	137.292		20.3729	25.3947	27.225	26.0146	25.6387	25.3566		20.0372	18.1038	14.5992	8.78425	4.68183	-0.225884		4	4.5		0.670261	0.180411	137.481	-15.4389	24.8031	0.046883	142.569	2.48166
No. 62	AKD02_C_10	AKD02	Sitting	E	0.993566	0.556474	0.483076	0.443619	0.443619	0.443619		69.6064	86.9567	81.675	77.6658	77.6658	77.6658		69.1585	48.3892	39.4552	34.454	34.454	34.454		85.6975	4.39298	-12.4082	-29.5881	-29.5881	-29.5881		63	54		0.273314	0.443619	77.6658	-29.5881	34.454	0.0902338	131.763	-1.08259
No. 63	AKD02_C_11	AKD02	Sitting	I	0.513543	0.505971	0.477923	0.433392	0.452343	0.454907		118.207	112.933	110.774	114.002	117.195	119.412		60.7042	57.1409	52.9413	49.4076	53.0122	54.3212		58.1947	56.3579	52.8125	48.298	49.6431	44.8621		50	44		0.838699	0.457552	123.068	21.9088	56.31	0.0852005	129.171	-0.35883
No. 64	AKD02_C_12	AKD02	Sitting	B	0.509639	0.397462	0.316333	0.264579	0.239255	0.231387		140.73	142.219	141.966	139.158	133.486	120.235		71.7213	56.5267	44.9085	36.8182	31.9372	27.8207		69.3941	50.1505	31.2837	14.5395	0.4	-14.017		12	13		0.503278	0.231387	120.235	-14.017	27.8207	0.0864959	139.912	0.496801
No. 65	AKD02_C_13	AKD02	Sitting	F	0.342079	0.262289	0.244715	0.238725	0.235914	0.234003		132.934	130.686	126.615	122.347	118.511	115.029		45.4738	34.2776	30.9847	29.2073	27.9582	26.9171		37.9734	18.9144	11.7061	8.08668	6.60844	6.55112		15	15.5		0.846395	0.230862	102.791	13.0136	23.7306	0.111367	140.882	2.90488
No. 66	AKD02_C_14	AKD02	Sitting	G	0.587873	0.377451	0.34947	0.349309	0.348986	0.337156		124.503	119.336	107.196	96.9068	88.3017	82.8458		73.1921	45.0436	37.4618	33.8504	30.816	27.932		64.333	29.7887	18.528	17.303	22.196	32.2358		7.5	8		0.783888	0.277812	82.0348	44.8996	22.7902	0.105203	141.018	3.02329
No. 67	AKD02_C_15	AKD02	Sitting	C	0.436074	0.425264	0.41257	0.39581	0.383941	0.380489		118.201	116.965	116.748	117.412	118.414	119.086		51.5443	49.7411	48.1665	46.473	45.4641	45.311		61.7894	59.2167	56.0601	51.4507	46.5451	42.1945		32	53		0.768276	0.386244	122.296	22.6038	47.236	0.118879	141.954	-0.3679
No. 68	AKD02_C_16	AKD02	Sitting	I	0.480052	0.40126	0.354567	0.318189	0.292403	0.27006		148.817	150.667	151.093	151.011	150.533	149.599		71.4398	60.4567	53.5727	48.0502	44.0164	40.4006		61.8238	47.9407	37.3384	27.2682	18.6933	9.81935		8	7		3.59902	0.340892	3.49838	-287.674	1.19257	0.09519	138.792	-2.18505
No. 69	AKD02_C_17	AKD02	Sitting	D	0.362636	0.273612	0.252087	0.244312	0.242653	0.243567		134.224	130.566	126.319	123.024	121.102	120.406		48.6746	35.7244	31.8434	30.0562	29.3858	29.3269		39.2438	22.8773	18.2713	16.6694	17.5586	19.7008		12	8		0.808795	0.245492	121.101	18.1055	29.7293	0.194579	155.663	-2.01836
No. 70	AKD02_C_18	AKD02	Sitting	E	0.483448	0.30209	0.275226	0.269227	0.266386	0.263583		143.936	144.518	140.252	136.799	135.276	134.676		69.5855	43.6573	38.601	36.83	36.0356	35.4985		76.3616	40.0774	28.4717	23.3743	21.7489	21.0409		9	7		1.08607	0.237027	135.889	-3.46719	32.2093	0.149737	149.417	-2.12873
No. 71	AKD02_C_19	AKD02	Sitting	F	0.639398	0.49342	0.451058	0.41961	0.393062	0.367241		101.04	92.1602	89.5736	87.5226	85.662	83.6199		64.605	45.4737	40.4028	36.7254	33.6705	30.7087		72.108	58.8062	49.5428	41.1548	33.1693	24.9123		38	30		0.630173	0.319207	78.3509	9.33513	25.0101	0.197408	150.185	0.847214
No. 72	AKD02_C_20	AKD02	Sitting	B	0.448224	0.427453	0.417025	0.372438	0.366824	0.364691		130.628	124.959	119.864	135.437	136.911	137.727		58.5508	53.4142	49.9863	50.4421	50.2222	50.2277		62.6908	50.7294	39.3525	23.8913	20.8598	17.996		25	25		1.18739	0.363105	141.916	-22.7326	51.5302	0.0535707	133.816	-3.67754
No. 73	AKD02_C_21	AKD02	Sitting	C	0.435722	0.336655	0.254325	0.235622	0.23158	0.230089		131.344	127.025	123.845	120.49	118.549	117.575		57.2295	42.7638	31.4969	28.3901	27.4535	27.0526		57.6697	43.1899	25.5416	18.6123	14.3787	11.3747		11	11		0.889325	0.225154	117.541	-1.91463	26.4648	0.0973651	140.56	2.2381
No. 74	AKD02_C_22	AKD02	Sitting	D	0.461175	0.280718	0.232936	0.213961	0.202106	0.193339		136.157	141.003	138.469	135.259	133.48	132.364		62.7921	39.5819	32.2544	28.9402	26.9771	25.5911		68.8662	31.7054	20.8534	16.8913	15.3327	14.814		7	7.5		0.703837	0.182439	132.243	12.5338	24.1262	0.12264	132.271	2.41313
No. 75	AKD02_C_23	AKD02	Sitting	C	0.482823	0.299406	0.245395	0.235124	0.233351	0.217121		140.017	142.469	141.721	140.193	139.42	138.211		67.6037	42.6561	34.7776	32.9627	32.5337	30.0086		61.4871	28.5476	14.9287	9.76478	8.07705	7.20129		10	10.5		1.15299	0.217216	130.362	-49.8914	28.3168	0.156347	150.453	10.9919
No. 76	AKD02_C_24	AKD02	Sitting	D	0.461685	0.361691	0.339405	0.311082	0.288583	0.289127		121.556	118.773	114.747	112.375	111.658	108.721		56.1206	42.9592	38.9455	34.9579	32.2227	31.4341		65.5343	46.1054	39.7069	34.779	34.1174	31.7875		13.5	14		1.17914	0.254416	104.267	-18.6837	26.5272	0.12807	146.915	2.4732
No. 77	AKD02_C_25	AKD02	Sitting	E	0.64908	0.487113	0.369189	0.33321	0.331854	0.339694		120.799	97.6689	85.4882	80.1904	77.8471	78.9433		78.4086	47.5758	31.5613	26.7202	25.8339	26.8166		12.9511	-9.48129	-17.2894	-14.5264	-7.51553	1.9708		62	56.5		0.483591	0.339694	78.9433	1.9708	26.8166	0.13661	142.141	-1.36926
No. 78	AKD02_C_26	AKD02	Sitting	H	0.599585	0.490255	0.373971	0.39131	0.382381	0.382381		99.7291	105.249	106.618	126.188	131.894	131.894		59.7961	51.5989	39.8721	49.3788	50.4337	50.4337		90.3162	68.5876	29.4291	73.0823	57.9954	57.9954		50	49		0.339425	0.382381	131.894	57.9954	50.4337	0.127666	128.805	3.37447
No. 79	AKD02_C_27	AKD02	Sitting	B	0.136856	0.198796	0.202482	0.204578	0.206241	0.207594		143.908	149.599	149.315	149.7	149.955	150.115		19.6948	29.7397	30.2336	30.6254	30.927	31.163		10.7392	7.92556	6.27991	3.58001	0.738612	-2.10638		4	3		1.12199	0.217869	150.896	-43.4543	32.8756	0.0975851	138.41	-1.31122
No. 80	AKD02_C_28	AKD02	Sitting	I	0.445616	0.44175	0.394571	0.399338	0.416305	0.416305		153.054	139.38	137.639	133.067	132.443	132.443		68.2033	61.5713	54.3085	53.1387	55.1368	55.1368		72.2442	74.1929	55.1986	50.6099	52.6596	52.6596		45	45		0.326562	0.416305	132.443	52.6596	55.1368	0.146036	153.503	-1.88239
No. 81	AKD02_C_29	AKD02	Sitting	A	0.410227	0.314958	0.253122	0.257233	0.25189	0.248687		152.282	148.031	143.375	134.963	131.309	130.74		62.4704	46.6236	36.2913	34.7169	33.0754	32.5134		40.5144	25.0459	4.4768	-5.27902	-7.87849	-8.25066		16	20		0.413201	0.248687	130.74	-8.25066	32.5134	0.119845	139.325	1.45566
No. 82	AKD02_S_03	AKD02	Standing	A	0.527376	0.422827	0.445339	0.45087	0.439552	0.439552		187.756	188.462	186.452	191.996	195.103	195.103		99.0181	79.6871	83.0344	86.565	85.7579	85.7579		132.095	104.162	102.986	96.0123	92.3737	92.3737		75	75		0.313698	0.439552	195.103	92.3737	85.7579	0.0831603	357.863	-1.79026
No. 83	AKD02_S_04	AKD02	Standing	E	0.58391	0.545775	0.549329	0.553117	0.509314	0.509314		199.61	184.836	176.611	173.797	181.382	181.382		116.554	100.879	97.0176	96.1303	92.3806	92.3806		112.53	108.797	107.47	102.895	84.2644	84.2644		54	53		0.404279	0.509314	181.382	84.2644	92.3806	0.0953982	387.601	-12.6655
No. 84	AKD02_S_05	AKD02	Standing	C	0.106137	0.175394	0.199252	0.10949	0.153279	0.153279		317.697	284.78	294.625	350.501	366.517	366.517		33.7195	49.9487	58.7046	38.3764	56.1795	56.1795		26.4152	49.2582	69.8657	34.5967	39.0096	39.0096		2	3		0.404793	0.153279	366.517	39.0096	56.1795	0.0527546	362.293	1.67807
No. 85	AKD02_S_06	AKD02	Standing	F	0.406366	0.379073	0.35291	0.32834	0.306473	0.296304		249.693	236.075	230.899	229.951	231.76	232.888		101.467	89.4897	81.4864	75.502	71.0282	69.0058		120.736	114.731	107.639	99.1193	88.4521	78.0779		70	71		0.599572	0.306335	231.812	64.0734	71.0119	0.0616643	393.305	4.94334
No. 86	AKD02_S_07	AKD02	Standing	F	0.511738	0.444184	0.405963	0.381821	0.368217	0.364207		203.691	201.541	201.999	203.313	204.796	205.212		104.237	89.5215	82.0042	77.6293	75.4095	74.7396		122.407	114.932	107.859	100.687	93.4768	85.9899		45	46		0.770557	0.322843	237.012	48.9169	76.5177	0.064962	392.521	14.9782
No. 87	AKD02_S_08	AKD02	Standing	H	0.374839	0.307427	0.269112	0.246501	0.231525	0.2235		264.871	264.21	262.711	259.71	254.469	248.182		99.2841	81.2252	70.6987	64.0188	58.9159	55.4689		83.3418	71.9689	63.5752	57.2653	51.7581	47.5039		5.5	1		1.24733	0.211255	226.289	24.8523	47.8047	0.0842332	351.156	8.28424
No. 88	AKD02_S_09	AKD02	Standing	A	0.0632569	0.118313	0.124155	0.108816	0.0904618	0.109724		362.422	342.774	358.345	379.906	412.349	418.167		22.9257	40.5546	44.4905	41.3397	37.3018	45.883		21.1329	36.4341	49.003	43.6556	35.4718	41.1946		0	0		0.513393	0.125819	419.853	43.0556	52.8256	0.0109368	387.453	4.65229
No. 89	AKD02_S_10	AKD02	Standing	I	0.485359	0.350172	0.275552	0.229944	0.204677	0.193217		232.677	241.074	250.301	257.829	261.402	261.611		112.932	84.4175	68.9709	59.2863	53.503	50.5477		95.1503	73.269	58.1773	46.7548	38.8209	33.6823		63	40		1.31946	0.214415	270.15	24.9778	57.9243	0.0585794	389.631	-0.0835322
No. 90	AKD02_S_11	AKD02	Standing	G	0.473912	0.45277	0.41041	0.39707	0.394701	0.394701		272.414	269.28	274.908	277.999	278.04	278.04		129.1	121.922	112.825	110.385	109.742	109.742		117.439	113.19	103.414	98.2155	92.8425	92.8425		82	81.5		0.351693	0.394701	278.04	92.8425	109.742	0.0515118	375.997	1.78699
No. 91	AKD02_S_12	AKD02	Standing	F	0.562157	0.437903	0.35413	0.303153	0.274886	0.255276		219.156	222.411	230.274	236.847	239.634	239.816		123.2	97.3943	81.5467	71.8008	65.872	61.2194		100.402	81.7349	65.3284	53.2497	45.5335	39.2917		25	5		1.36245	0.43364	262.093	42.8804	113.654	0.0620487	364.838	-1.27328
No. 92	AKD02_S_13	AKD02	Standing	D	0.406796	0.325342	0.280037	0.25613	0.243347	0.235945		271.556	274.497	275.155	273.151	269.391	264.25		110.468	89.3053	77.0534	69.9622	65.5553	62.3483		108.725	94.8164	84.7839	77.9123	72.9068	68.4428		25	4		1.1407	0.21363	267.21	38.7497	57.0839	0.0588404	339.168	0.405445
No. 93	AKD02_S_14	AKD02	Standing	B	0.600443	0.491036	0.455195	0.437111	0.427187	0.407659		217.835	217.794	219.421	220.981	224.751	243.837		130.797	106.945	99.8794	96.5931	96.0104	99.4022		116.164	95.6398	86.7381	80.5056	75.9183	80.6868		72	71		0.562257	0.394344	254.405	84.6856	100.323	0.0662339	363.12	11.4929
No. 94	AKD02_S_15	AKD02	Standing	G	0.445888	0.323475	0.273849	0.247066	0.230091	0.218459		270.67	272.053	270.038	265.884	260.921	255.691		120.689	88.0024	73.9496	65.6911	60.0354	55.8579		96.0136	74.0099	63.5843	57.0991	52.2934	48.3903		12	7		1.23254	0.198636	241.056	31.0572	47.8823	0.0806656	371.66	-15.3432
No. 95	AKD02_S_16	AKD02	Standing	E	0.474952	0.458741	0.41719	0.36925	0.282482	0.276728		234.8	233.127	237.196	244.151	268.993	292.398		111.519	106.945	98.9557	90.1527	75.9857	80.9148		86.1405	81.0236	65.6023	52.6892	42.0187	45.8337		87	85		0.448374	0.276728	292.398	45.8337	80.9148	0.0466435	422.648	10.2622
No. 96	AKD02_S_17	AKD02	Standing	C	0.41479	0.357572	0.29032	0.25259	0.236541	0.229834		253.856	257.618	266.109	271.678	272.663	271.475		105.297	92.117	77.2567	68.6231	64.4959	62.3942		71.8214	59.6856	44.3313	33.6384	27.6552	23.9048		29	16		0.867182	0.215857	283.491	11.727	61.1936	0.0635644	378.039	-2.67781
No. 97	AKD02_S_18	AKD02	Standing	B	0.518573	0.332397	0.253887	0.217027	0.199175	0.189327		198.129	210.38	216.344	218.443	218.783	218.423		102.744	69.9298	54.9268	47.408	43.576	41.3536		64.1346	31.0724	14.3863	4.52247	-1.88798	-6.92855		21	11		1.20996	0.147769	269.87	-7.48777	39.8786	0.0524641	388.905	0.873919
No. 98	AKD02_S_19	AKD02	Standing	I	0.420092	0.325987	0.275082	0.248203	0.234432	0.226289		202.017	213.425	220.63	224.395	226.27	227.754		84.8658	69.5737	60.6912	55.6957	53.0449	51.5381		78.1731	61.6057	50.4807	43.1975	38.2686	33.9773		6.5	5		0.901224	0.200353	279.391	22.3931	55.9769	0.0516842	478.607	0.956803
No. 99	AKD02_S_20	AKD02	Standing	H	0.56178	0.422354	0.35252	0.308254	0.278378	0.25394		181.603	190.276	195.933	199.708	203.108	207.93		102.021	80.3638	69.0702	61.5608	56.5407	52.8016		87.2694	61.9107	45.9788	33.6849	24.0361	16.2541		28	3		0.989093	0.114342	320.415	9.22803	36.637	0.0474617	403.484	-11.8463
No. 100	AKD02_S_21	AKD02	Standing	D	0.344951	0.286547	0.252211	0.231166	0.216411	0.207885		216.939	216.209	216.327	216.469	216.096	214.84		74.8333	61.9539	54.56	50.0402	46.7656	44.6621		119.945	111.835	105.034	99.2128	93.5156	88.9059		18.5	6		1.1584	0.195714	264.412	67.7131	51.7491	0.0374065	436.12	14.3293
No. 101	AKD02_S_22	AKD02	Standing	E	0.432651	0.328845	0.273225	0.246251	0.230801	0.222529		227.018	233.567	237.204	238.115	237.451	236.23		98.2197	76.8073	64.81	58.6361	54.804	52.5679		88.4293	71.9751	61.5498	55.5206	51.2388	48.1096		22	5		0.980451	0.201291	279.118	34.8079	56.184	0.0661046	393.846	9.73137
No. 102	AKD02_S_23	AKD02	Standing	C	0.377274	0.317216	0.27628	0.248855	0.230467	0.220012		267.315	276.244	282.972	285.591	284.781	282.427		100.851	87.6289	78.1794	71.0709	65.6324	62.1371		104.679	92.6413	82.485	74.4454	67.8824	63.0746		12	5		0.867605	0.218921	296.542	61.1092	64.9195	0.0618052	398.293	7.53968
No. 103	AKD02_S_24	AKD02	Standing	B	0.348801	0.279291	0.241352	0.221699	0.210917	0.205145		247.935	252.328	255.192	255.927	255.74	255.39		86.48	70.4728	61.5911	56.7386	53.94	52.392		69.0341	57.8813	50.1972	45.176	41.273	37.4666		22	21.5		1.00247	0.197755	299.705	14.136	59.268	0.0687651	364.511	0.0200057
No. 104	AKD02_S_25	AKD02	Standing	I	0.47411	0.344988	0.284963	0.25333	0.233184	0.220277		199.998	207.265	211.351	212.744	212.706	211.998		94.8212	71.5041	60.2274	53.8946	49.5996	46.6982		107.102	85.7007	73.8288	66.5292	61.0558	56.9261		22	5		1.21045	0.149613	283.805	56.7639	42.4609	0.0395441	398.709	-2.69381
No. 105	AKD02_S_26	AKD02	Standing	G	0.46297	0.42062	0.415499	0.421553	0.421988	0.421988		247.003	243.06	241.995	242.351	248.57	248.57		114.355	102.236	100.548	102.164	104.893	104.893		94.2014	86.0723	81.7228	78.3399	75.0986	75.0986		75	71		0.342275	0.421988	248.57	75.0986	104.893	0.0395659	433.075	-0.813566
No. 106	AKD02_S_27	AKD02	Standing	A	0.507481	0.372506	0.313341	0.277545	0.253489	0.233791		194.642	207.427	213.78	217.707	220.996	224.835		98.7771	77.2678	66.986	60.4236	56.02	52.5643		77.9017	53.3451	40.6437	31.8837	25.2972	19.5314		18	1.5		1.08817	0.114127	322.374	6.93504	36.7915	0.0366999	388.518	-6.81773
No. 107	AKD02_S_28	AKD02	Standing	H	0.605859	0.604834	0.563707	0.563707	0.563707	0.563707		181.372	181.399	189.786	189.786	189.786	189.786		109.886	109.716	106.984	106.984	106.984	106.984		53.5682	47.3673	40.6609	40.6609	40.6609	40.6609		95	95		0.187245	0.563707	189.786	40.6609	106.984	0.0320117	451.406	3.08001
No. 108	AKD02_S_29	AKD02	Standing	D	0.0374901	0.148906	0.194785	0.15267	0.140259	0.112721		420.215	293.484	273.183	332.37	362.78	406.611		15.7539	43.7017	53.2121	50.7431	50.8831	45.8335		11.0254	30.0046	35.7449	36.3189	30.1199	15.4989		2	1.5		0.480707	0.112721	406.611	15.4989	45.8335	0.00434425	445.949	4.70022
No. 109	AKD03_C_03	AKD03	Sitting	B	0.348987	0.229888	0.204866	0.156865	0.0711083	0.0552945		104.682	106.417	103.881	105.621	107.518	108.605		36.5326	24.4641	21.2816	16.5683	7.64541	6.00524		34.9042	7.30676	-7.92294	-21.38	-44.6982	-59.7307		25	12		0.525082	0.0617341	110.638	-64.9086	6.83012	0.218398	103.931	2.99732
No. 110	AKD03_C_04	AKD03	Sitting	C	0.395195	0.240722	0.187245	0.170921	0.169859	0.174176		119.793	117.257	114.48	111.723	109.609	107.455		47.3414	28.2263	21.4358	19.0957	18.618	18.7161		38.3631	12.2252	-0.950744	-8.95954	-14.8071	-19.9319		33	25		0.705991	0.175932	99.3009	-41.3272	17.4702	0.181432	86.7087	7.13861
No. 111	AKD03_C_05	AKD03	Sitting	I	0.431301	0.397359	0.36689	0.309714	0.272234	0.272234		122.314	124.9	137.587	133.863	124.053	124.053		52.754	49.63	50.4793	41.4592	33.7713	33.7713		38.0605	31.6302	14.1329	-1.90218	-22.6077	-22.6077		37.5	38		0.403685	0.272234	124.053	-22.6077	33.7713	0.135317	108.535	2.73861
No. 112	AKD03_C_06	AKD03	Sitting	E	0.320917	0.197241	0.150698	0.13718	0.135238	0.143168		127.728	131.835	131.844	130.17	128.803	127.175		40.9902	26.0032	19.8685	17.8568	17.4191	18.2073		35.117	11.5342	-1.6465	-8.86414	-14.9796	-21.9644		32	32		0.619926	0.162904	121	-40.9057	19.7113	0.130752	119.522	1.92769
No. 113	AKD03_C_07	AKD03	Sitting	E	0.300207	0.198939	0.152108	0.138156	0.140746	0.152694		134.572	135.209	134.453	133.073	131.904	130.018		40.3993	26.8984	20.4514	18.3847	18.565	19.8529		20.1604	2.97041	-8.39602	-15.5537	-20.6297	-26.2176		25	20		0.610042	0.156189	127.014	-43.0109	19.8382	0.170193	123.953	-0.798863
No. 114	AKD03_C_08	AKD03	Sitting	A	0.0853251	0.171622	0.145831	0.133846	0.137777	0.135683		113.269	115.357	119.385	121.108	123.82	124.153		9.66466	19.7978	17.4102	16.2098	17.0595	16.8454		8.13717	11.5356	2.14285	-4.73786	-19.6621	-22.2688		0	0		0.410999	0.135683	124.153	-22.2688	16.8454	0.0519005	110.901	3.8517
No. 115	AKD03_C_09	AKD03	Sitting	B	0.307018	0.190626	0.181875	0.175076	0.146607	0.0911727		93.2642	97.0917	96.592	98.1398	99.869	101.665		28.6338	18.5082	17.5677	17.1819	14.6415	9.26908		43.9124	13.4072	2.50688	-2.25162	-10.0881	-33.8604		14	25		0.533659	0.0902815	102.213	-39.9185	9.22795	0.0913377	87.3825	3.02962
No. 116	AKD03_C_10	AKD03	Sitting	G	0.410593	0.378346	0.365023	0.374983	0.374983	0.374983		146.486	151.562	155.923	156.715	156.715	156.715		60.1463	57.3429	56.9156	58.7653	58.7653	58.7653		53.0736	44.3284	30.2228	26.5411	26.5411	26.5411		58	50		0.237101	0.374983	156.715	26.5411	58.7653	0.200486	159.825	8.63196
No. 117	AKD03_C_11	AKD03	Sitting	G	0.395304	0.383168	0.356448	0.353094	0.353094	0.353094		170.414	160.12	158.026	157.264	157.264	157.264		67.3652	61.3529	56.3281	55.5291	55.5291	55.5291		55.5445	19.8163	7.67156	3.69619	3.69619	3.69619		75	75		0.228682	0.353094	157.264	3.69619	55.5291	0.109925	139.107	4.48801
No. 118	AKD03_C_12	AKD03	Sitting	I	0.585878	0.425871	0.374465	0.208551	0.208551	0.208551		148.967	124.564	120.598	120.995	120.995	120.995		87.2766	53.0483	45.1597	25.2337	25.2337	25.2337		62.4172	6.54291	-7.72656	-50.998	-50.998	-50.998		58	36.5		0.290922	0.208551	120.995	-50.998	25.2337	0.0482468	123.117	0.477548
No. 119	AKD03_C_13	AKD03	Sitting	D	0.325254	0.237186	0.199596	0.187749	0.189468	0.200205		168.756	167.477	165.175	161.536	157.236	151.892		54.8886	39.7234	32.9684	30.3284	29.7912	30.4094		42.7136	27.4739	17.376	10.4633	4.39551	-2.45825		37	25		0.593391	0.210714	141.429	-16.572	29.8011	0.0633032	157.336	4.75067
No. 120	AKD03_C_14	AKD03	Sitting	F	0.284542	0.214668	0.176988	0.158175	0.156479	0.171289		166.794	166.443	164.127	159.587	155.227	150.608		47.46	35.73	29.0484	25.2427	24.2898	25.7975		54.3189	41.5119	31.3087	22.5034	14.7181	8.72323		50	35		0.585342	0.19805	142.931	0.818127	28.3075	0.0405988	145.51	2.75466
No. 121	AKD03_C_15	AKD03	Sitting	I	0.421462	0.40156	0.335005	0.197355	0.194268	0.194268		144.942	148.732	143.789	136.491	136.901	136.901		61.0876	59.725	48.1702	26.9371	26.5954	26.5954		71.6555	62.4672	32.1602	-5.16351	-7.2888	-7.2888		31	35		0.31559	0.194268	136.901	-7.2888	26.5954	0.0412818	139.055	11.5923
No. 122	AKD03_C_16	AKD03	Sitting	G	0.379882	0.3741	0.357343	0.357343	0.357343	0.357343		143.098	155.516	151.423	151.423	151.423	151.423		54.3605	58.1787	54.1099	54.1099	54.1099	54.1099		47.7322	10.5055	-1.67744	-1.67744	-1.67744	-1.67744		41	58		0.203471	0.357343	151.423	-1.67744	54.1099	0.0548148	127.054	6.24865
No. 123	AKD03_C_17	AKD03	Sitting	A	0.0213605	0.0909719	0.120843	0.0978874	0.0764174	0.0764174		128.026	125.581	126.652	139.021	144.054	144.054		2.7347	11.4243	15.3051	13.6084	11.0082	11.0082		1.28546	-2.81349	-1.92441	-12.2541	-34.3604	-34.3604		0	0		0.357448	0.0764174	144.054	-34.3604	11.0082	0.0165096	130.548	-0.196604
No. 124	AKD03_C_18	AKD03	Sitting	B	0.36225	0.241033	0.206146	0.195421	0.188373	0.172628		144.3	146.451	146.082	144.738	144.722	145.296		52.2728	35.2995	30.1142	28.2848	27.2617	25.0821		56.521	34.0827	20.7598	10.5604	0.92041	-11.2347		12.5	11		0.607455	0.111306	149.767	-39.6693	16.67	0.0772168	143.968	2.92888
No. 125	AKD03_C_19	AKD03	Sitting	D	0.311622	0.215788	0.18502	0.180311	0.190208	0.205693		174.54	173.805	171.94	168.674	165.132	159.801		54.3906	37.5049	31.8124	30.4137	31.4093	32.8699		52.9135	35.2111	24.7871	17.5727	11.1623	4.45373		25	17.5		0.545819	0.210432	156.383	-1.99306	32.9079	0.0634343	144.933	4.8106
No. 126	AKD03_C_20	AKD03	Sitting	D	0.26813	0.207807	0.178923	0.171619	0.182868	0.199042		177.757	177.493	175.765	172.413	167.328	160.244		47.6618	36.8842	31.4483	29.5892	30.5989	31.8953		44.0909	31.4207	21.5552	13.621	6.06597	-1.39849		25	37		0.532944	0.20121	157.802	-7.20731	31.7513	0.0673227	140.167	5.0594
No. 127	AKD03_C_21	AKD03	Sitting	H	0.441598	0.356137	0.314008	0.288026	0.327874	0.327874		141.429	139.82	139.294	135.049	136.293	136.293		62.455	49.7951	43.7395	38.8976	44.6869	44.6869		84.1094	69.5568	54.7967	33.7779	28.2237	28.2237		49	50		0.361563	0.327874	136.293	28.2237	44.6869	0.126865	157.873	19.1782
No. 128	AKD03_C_22	AKD03	Sitting	A	0.0337192	0.106016	0.143429	0.146057	0.137581	0.155203		112.578	113.388	115.812	117.579	118.678	120.429		3.79604	12.021	16.6109	17.1731	16.3279	18.6909		2.46861	8.19836	17.8981	18.7755	13.4263	0.207412		11	10.5		0.462524	0.155203	120.429	0.207412	18.6909	0.0519929	111.764	-2.32205
No. 129	AKD03_C_23	AKD03	Sitting	C	0.317188	0.218011	0.191168	0.183844	0.183729	0.186874		144.837	146.935	146.173	145.037	143.9	142.093		45.9406	32.0335	27.9435	26.6641	26.4385	26.5535		48.3008	29.2603	20.0018	12.6131	4.89467	-5.67428		30.5	36.5		0.464307	0.186874	142.093	-5.67428	26.5535	0.114432	124.09	8.40582
No. 130	AKD03_C_24	AKD03	Sitting	H	0.406442	0.319691	0.30429	0.248102	0.276524	0.276524		167.281	171.594	165.923	163.467	158.68	158.68		67.9901	54.8572	50.4885	40.5565	43.8788	43.8788		82.5866	62.0333	49.3619	30.562	24.1248	24.1248		62	75		0.377873	0.276524	158.68	24.1248	43.8788	0.0518435	135.642	7.93448
No. 131	AKD03_C_25	AKD03	Sitting	H	0.393943	0.357273	0.307745	0.295868	0.317019	0.317019		137.606	138.673	139.971	141.637	143.463	143.463		54.2088	49.5442	43.0753	41.9058	45.4806	45.4806		62.9847	55.3587	42.2561	27.2464	26.3742	26.3742		41.5	42		0.328462	0.317019	143.463	26.3742	45.4806	0.121831	127.376	10.5599
No. 132	AKD03_C_26	AKD03	Sitting	F	0.287026	0.201894	0.177187	0.166287	0.166474	0.19747		126.316	128.549	128.905	130.323	133.172	132.25		36.256	25.9533	22.8404	21.671	22.1696	26.1154		51.3953	35.5103	27.7999	21.243	14.8672	8.68927		25	36		0.551587	0.19864	138.416	-1.27139	27.4949	0.055241	129.771	12.3248
No. 133	AKD03_C_27	AKD03	Sitting	C	0.356506	0.198644	0.180715	0.178495	0.185231	0.190586		160.241	159.707	159.008	159.295	159.635	155.791		57.127	31.7247	28.7351	28.4334	29.5693	29.6917		95.8661	66.5957	59.0767	53.1985	47.1008	39.8252		37	42		0.470265	0.190586	155.791	39.8252	29.6917	0.0565946	142.649	6.96981
No. 134	AKD03_C_28	AKD03	Sitting	E	0.232263	0.174571	0.14679	0.131048	0.124606	0.159		184.58	182.916	179.766	176.664	175.206	170.618		42.8711	31.9318	26.3878	23.1514	21.8316	27.1283		97.2845	84.8119	75.4091	66.5304	56.2462	33.9332		30	25		0.503826	0.159	170.618	33.9332	27.1283	0.05622	145.418	4.64613
No. 135	AKD03_C_29	AKD03	Sitting	F	0.294639	0.193259	0.165378	0.1556	0.171247	0.185363		153.928	159.854	160.91	162.198	164.468	163.709		45.3533	30.8932	26.611	25.238	28.1647	30.3456		81.5407	61.2138	49.1529	39.6627	31.0381	26.8099		25	36		0.435956	0.185363	163.709	26.8099	30.3456	0.000888523	139.115	8.77396
No. 136	AKD03_S_03	AKD03	Standing	F	0.449892	0.241374	0.194533	0.174506	0.166609	0.166306		128.746	140.742	143.923	145.722	147.359	149.36		57.9219	33.9715	27.9977	25.4294	24.5513	24.8394		94.3058	63.1025	53.8366	48.5188	44.9122	42.4514		37	50		0.948548	0.158262	186.44	30.1795	29.5063	0.0965146	235.499	-0.0426675
No. 137	AKD03_S_04	AKD03	Standing	A	0.028066	0.0992622	0.140678	0.151418	0.176102	0.150028		201.7	169.439	149.931	157.99	174.957	183.243		5.66092	16.8189	21.0919	23.9225	30.8102	27.4915		24.2782	46.4842	60.4356	59.8939	61.0965	53.9266		12.5	0		0.870204	0.102247	195.497	44.7113	19.989	0.0521883	220.252	0.978407
No. 138	AKD03_S_05	AKD03	Standing	B	0.297382	0.238032	0.206745	0.186578	0.173431	0.162552		171.915	176.431	179.123	181.222	183.332	186.162		51.1243	41.9962	37.0327	33.8121	31.7954	30.2609		79.6537	68.819	61.595	55.6659	50.7818	46.1361		25	37		0.915184	0.0992785	199.442	23.7199	19.8003	0.059579	266.416	-0.444842
No. 139	AKD03_S_06	AKD03	Standing	C	0.326599	0.231826	0.191669	0.174675	0.169461	0.169521		151.09	154.457	156.102	157.256	158.873	161.741		49.3457	35.8073	29.9198	27.4687	26.9227	27.4185		91.8452	77.0223	68.9647	64.181	61.1975	59.0631		50	63		0.71513	0.162233	181.758	51.4209	29.4873	0.0970675	225.032	1.06962
No. 140	AKD03_S_07	AKD03	Standing	B	0.367433	0.241931	0.207246	0.186824	0.170051	0.1462		132.529	136.312	139.812	145.158	152.286	161.268		48.6956	32.9781	28.9754	27.119	25.8964	23.5773		88.6823	66.7718	57.7546	51.3285	46.2002	40.2931		37	37		0.705504	0.0903921	145.573	17.6648	13.1587	0.0512406	213.12	3.30707
No. 141	AKD03_S_08	AKD03	Standing	C	0.303481	0.215218	0.177492	0.159669	0.153245	0.151276		134.789	136.448	135.312	133.276	131.67	130.418		40.9059	29.3661	24.0168	21.28	20.1777	19.7292		62.071	46.9219	38.5472	33.1126	29.9823	27.7766		38	50		0.765834	0.160342	134.744	23.521	21.6051	0.0958257	177.733	4.73183
No. 142	AKD03_S_09	AKD03	Standing	G	0.440221	0.36482	0.33977	0.296681	0.294641	0.294641		115.935	122.267	127.597	132.527	127.975	127.975		51.0371	44.6055	43.3537	39.3184	37.7067	37.7067		97.2994	85.4935	77.6474	65.6996	59.9979	59.9979		62.5	75		0.35795	0.294641	127.975	59.9979	37.7067	0.0953479	217.126	3.51523
No. 143	AKD03_S_10	AKD03	Standing	H	0.457422	0.341098	0.307324	0.293992	0.244888	0.272659		111.315	129.719	148.331	147.169	159.2	161.709		50.918	44.2468	45.5857	43.2666	38.9861	44.0914		100.922	65.6874	46.2539	44.4884	39.5865	44.7463		55	68		0.486242	0.272659	161.709	44.7463	44.0914	0.102083	235.282	-0.25563
No. 144	AKD03_S_11	AKD03	Standing	B	0.392291	0.271088	0.222918	0.196847	0.180944	0.167389		118.65	125.459	128.673	130.729	132.425	134.227		46.5452	34.0104	28.6835	25.7337	23.9616	22.4682		93.0926	73.4441	63.4576	56.7341	51.8486	47.5296		12.5	25		1.15645	0.114501	134.005	31.9023	15.3437	0.0755775	204.923	2.74059
No. 145	AKD03_S_12	AKD03	Standing	E	0.317988	0.220698	0.170748	0.150213	0.143485	0.143062		117.801	122.327	125.444	127.719	131.131	136.24		37.4592	26.9972	21.4193	19.1851	18.8154	19.4907		78.572	59.8176	46.7653	39.0856	34.3779	31.7231		50	37		0.663415	0.135102	145.844	23.7032	19.7038	0.0642278	221.483	1.36498
No. 146	AKD03_S_13	AKD03	Standing	I	0.436697	0.327073	0.257805	0.214053	0.206166	0.201729		138.315	149.997	158.735	168.68	171.062	172.863		60.4018	49.0598	40.9228	36.1064	35.2672	34.8715		80.8066	56.1082	31.2756	20.7277	19.2017	17.5917		55	37		0.426043	0.201729	172.863	17.5917	34.8715	0.0626953	223.067	3.95066
No. 147	AKD03_S_14	AKD03	Standing	E	0.451598	0.290941	0.230909	0.202197	0.186368	0.176749		127.382	125.878	121.396	116.274	111.23	106.108		57.5257	36.623	28.0315	23.5103	20.7297	18.7545		91.2751	68.6006	57.3674	50.1103	44.4578	39.2559		60	50		1.00116	0.153217	114.188	27.2496	17.4956	0.0911995	230.178	2.12422
No. 148	AKD03_S_15	AKD03	Standing	D	0.338727	0.253038	0.208765	0.186977	0.177431	0.175409		150.639	152.877	153.363	152.794	152.17	152.42		51.0255	38.6838	32.0168	28.569	26.9997	26.7358		79.3354	66.7711	58.6456	53.4014	49.7021	46.8459		37.5	37		0.841041	0.173545	197.374	32.1209	34.2533	0.0769144	277.732	-3.34297
No. 149	AKD03_S_16	AKD03	Standing	A	0.0251732	0.0927919	0.113091	0.114827	0.0927181	0.094628		256.26	220.635	191.173	187.377	219.599	223.411		6.45087	20.4731	21.62	21.5159	20.3608	21.1409		30.9306	49.457	54.0808	55.3089	55.8961	54.1565		12	0		0.452049	0.094628	223.411	54.1565	21.1409	0.100392	276.486	0.728951
No. 150	AKD03_S_17	AKD03	Standing	I	0.470797	0.353646	0.243595	0.193464	0.184983	0.184983		141.964	153.979	168.944	178.098	186.499	186.499		66.8364	54.454	41.1541	34.4555	34.4992	34.4992		108.816	85.4101	50.4101	55.3131	54.9898	54.9898		62	50		0.382897	0.184983	186.499	54.9898	34.4992	0.0851657	276.242	1.83142
No. 151	AKD03_S_18	AKD03	Standing	H	0.459528	0.353087	0.3237	0.301931	0.283927	0.29012		121.9	124.28	126.441	130.17	136.982	144.229		56.0165	43.8816	40.9289	39.3024	38.8931	41.8439		109.812	94.1316	86.1316	78.8701	70.5938	66.2563		50	50		0.449363	0.29012	144.229	66.2563	41.8439	0.0730378	281.021	0.320901
No. 152	AKD03_S_19	AKD03	Standing	G	0.388214	0.383728	0.384739	0.380039	0.380039	0.380039		123.452	145.631	134.195	135.005	135.005	135.005		47.9259	55.8825	51.6299	51.3074	51.3074	51.3074		84.849	72.4798	73.0482	70.8578	70.8578	70.8578		42	50		0.290099	0.380039	135.005	70.8578	51.3074	0.090565	263.458	2.5305
No. 153	AKD03_S_20	AKD03	Standing	C	0.3957	0.282432	0.226354	0.195751	0.179074	0.171742		132.847	133.442	131.26	127.539	123.221	119.237		52.5674	37.6883	29.7113	24.9658	22.0657	20.4779		101.798	85.436	74.84	67.1551	60.9977	56.221		42	25		1.02799	0.180299	130.552	43.1993	23.5385	0.0887443	236.669	4.84962
No. 154	AKD03_S_21	AKD03	Standing	F	0.389563	0.274364	0.219115	0.190802	0.179602	0.177533		113.205	115.911	116.1	115.014	113.845	113.118		44.1004	31.8018	25.4393	21.945	20.4468	20.0821		88.7066	69.2285	56.886	47.8307	41.3788	36.1259		37	37		0.91212	0.171384	133.188	15.8351	22.8262	0.0724022	278.874	-3.87329
No. 155	AKD03_S_22	AKD03	Standing	I	0.564917	0.437447	0.366241	0.245293	0.221059	0.201288		112.023	113.503	126.287	144.557	144.45	143.674		63.2838	49.6518	46.2514	35.4588	31.9319	28.9199		103.656	73.9162	54.6076	31.5561	27.1134	22.3187		50	37		0.518611	0.195622	142.713	20.2528	27.9178	0.0951632	233.738	-2.05983
No. 156	AKD03_S_23	AKD03	Standing	G	0.457425	0.369642	0.346729	0.325303	0.325303	0.325303		122.204	130.049	135.321	143.269	143.269	143.269		55.8994	48.0717	46.9198	46.6058	46.6058	46.6058		113.24	93.0009	84.9026	73.2583	73.2583	73.2583		75	63		0.276597	0.325303	143.269	73.2583	46.6058	0.113303	289.788	1.80456
No. 157	AKD03_S_24	AKD03	Standing	D	0.357965	0.23555	0.200744	0.189542	0.188351	0.191357		127.329	130.769	131.29	130.304	129.162	128.91		45.5792	30.8026	26.3557	24.6981	24.3278	24.6678		81.9759	63.5895	55.3396	50.2552	46.2076	42.8132		12	12		0.738732	0.18757	143.365	30.6986	26.8911	0.135525	307.154	-0.335101
No. 158	AKD03_S_25	AKD03	Standing	E	0.281622	0.193404	0.162068	0.147362	0.140815	0.13906		140.418	144.623	145.99	146.587	147.135	147.868		39.5448	27.9707	23.6604	21.6014	20.7188	20.5626		82.9711	66.5537	58.7762	53.5222	49.3276	45.1117		25	25		0.807545	0.137328	155.386	26.3847	21.3388	0.092014	310.72	1.91601
No. 159	AKD03_S_26	AKD03	Standing	A	0.0275431	0.116005	0.212846	0.185258	0.178255	0.178565		246.895	171.746	147.949	154.881	152.591	150.047		6.80024	19.9233	31.4905	28.693	27.2002	26.7931		23.0269	52.8043	73.1027	68.4452	65.2949	62.4081		0	0		0.80576	0.0804575	148.053	61.9189	11.912	0.10903	274.966	-0.703232
No. 160	AKD03_S_27	AKD03	Standing	F	0.43262	0.253442	0.184963	0.169243	0.170251	0.176315		125.208	132.966	142.825	150.722	158.38	167.412		54.1675	33.6994	26.4174	25.5087	26.9642	29.5172		114.176	82.9263	65.87	57.9626	52.8684	47.6697		39	37.5		0.550374	0.174041	174.911	41.3691	30.4418	0.0946617	286.566	0.224472
No. 161	AKD03_S_28	AKD03	Standing	D	0.362881	0.268968	0.217972	0.195646	0.187787	0.187507		133.974	137.304	140.363	141.054	140.605	140.041		48.6165	36.9304	30.5951	27.5968	26.4038	26.2586		96.9494	83.5948	72.1238	63.8485	57.1949	50.5703		30	38		0.747876	0.193225	143.555	30.9502	27.7383	0.0894269	279.907	1.12024
No. 162	AKD03_S_29	AKD03	Standing	H	0.3887	0.334437	0.320332	0.310465	0.311213	0.311213		129.974	137.365	150.764	158.827	162.839	162.839		50.5207	45.94	48.2945	49.3102	50.6775	50.6775		102.525	69.7773	59.9116	55.71	53.9212	53.9212		50	56		0.342549	0.311213	162.839	53.9212	50.6775	0.0702512	275.64	0.302101
No. 163	AKD04_C_03	AKD04	Sitting	B	0.818775	0.518602	0.449723	0.441198	0.428676	0.34781		88.804	88.7835	88.314	85.833	88.5099	102.153		72.7106	46.0433	39.7169	37.8693	37.9421	35.5299		99.1641	53.4958	35.7394	26.1408	18.3076	14.26		97	47		0.820192	0.285273	108.396	16.3371	30.9225	0.034517	125.428	8.004
No. 164	AKD04_C_04	AKD04	Sitting	C	0.540164	0.347848	0.26732	0.229352	0.209572	0.199783		122.759	125.358	126.098	123.667	119.373	115.549		66.3103	43.6054	33.7086	28.3633	25.0173	23.0847		58.6426	27.6517	10.2944	-1.33783	-11.1277	-18.9864		86	50		0.916782	0.366052	120.495	17.9347	44.1076	0.0531149	124.57	0.365133
No. 165	AKD04_C_05	AKD04	Sitting	D	0.540926	0.298614	0.238582	0.221717	0.217018	0.217358		149.694	150.91	152.534	151.453	150.233	148.871		80.9732	45.0638	36.3918	33.5798	32.6032	32.3582		47.1724	14.2062	4.90344	1.92036	0.392845	-0.596629		70	58		0.860547	0.244009	137.961	-2.2732	33.6636	0.0666017	132.484	2.43051
No. 166	AKD04_C_06	AKD04	Sitting	E	0.418751	0.264631	0.206483	0.180927	0.168755	0.162338		142.859	146.049	145.499	142.317	138.562	135.081		59.8222	38.649	30.0432	25.7489	23.383	21.9287		42.8024	16.5114	3.82969	-3.43501	-8.29643	-11.8246		82	42		1.06931	0.22087	119.614	-14.6162	26.419	0.104786	127.71	5.75873
No. 167	AKD04_C_07	AKD04	Sitting	H	0.460173	0.386807	0.387595	0.399623	0.40592	0.402384		174.048	172.594	167.925	163.595	160.709	159.693		80.092	66.7606	65.087	65.3762	65.2352	64.258		40.2261	26.5642	24.7445	24.3785	22.8769	18.6876		75	59		0.527865	0.403965	159.79	15.7793	64.5498	0.0915453	127.013	2.45322
No. 168	AKD04_C_08	AKD04	Sitting	A	0.0275892	0.116783	0.119251	0.193384	0.193384	0.193384		129.126	146.477	131.803	131.853	131.853	131.853		3.56249	17.106	15.7176	25.4982	25.4982	25.4982		2.65302	4.4674	0.0956734	6.95431	6.95431	6.95431		21.5	33		0.237736	0.193384	131.853	6.95431	25.4982	0.0480563	134.388	1.74895
No. 169	AKD04_C_09	AKD04	Sitting	D	0.490559	0.347324	0.239871	0.218061	0.214446	0.215953		163.495	164.9	169.622	167.957	165.684	163.35		80.2039	57.2735	40.6875	36.6248	35.5302	35.2759		67.0046	43.4033	22.6293	17.8354	16.8782	17.2238		50	52		0.961089	0.306963	139.785	28.6968	42.9088	0.0310763	125.83	8.46752
No. 170	AKD04_C_10	AKD04	Sitting	G	0.538645	0.449626	0.436093	0.433813	0.424353	0.410709		145.754	148.957	146.832	145.293	146.566	148.919		78.5097	66.9752	64.0323	63.0299	62.1958	61.1624		59.5519	44.7595	42.0201	41.6847	40.1642	37.334		63	57		0.703634	0.354508	137.58	13.47	48.7731	0.0571785	129.564	1.38251
No. 171	AKD04_C_11	AKD04	Sitting	G	0.50431	0.37689	0.346461	0.333649	0.330266	0.335708		165.492	165.365	161.869	158.391	155.563	152.936		83.4592	62.3245	56.0811	52.8469	51.377	51.3419		72.834	50.7835	43.8999	39.8814	37.5155	36.5609		72	57		0.63361	0.37512	146.209	38.8479	54.8461	0.0421472	136.614	3.87245
No. 172	AKD04_C_12	AKD04	Sitting	B	0.481976	0.355659	0.271614	0.224157	0.198277	0.184909		154.855	154.547	153.276	150.501	147.32	144.409		74.6363	54.9662	41.6318	33.7359	29.2102	26.7026		74.735	55.7961	41.7244	32.9697	27.7941	24.6691		64	40		0.824888	0.487464	140.998	61.1656	68.7313	0.0501598	142.834	11.0271
No. 173	AKD04_C_13	AKD04	Sitting	F	0.462698	0.307261	0.24795	0.224362	0.218062	0.217367		140.146	141.868	140.401	136.405	132.354	129.22		64.8452	43.5904	34.8123	30.604	28.8613	28.0881		68.9584	43.7527	31.1763	23.8033	19.5814	16.7338		54	52		0.917648	0.427463	132.186	47.5186	56.5048	0.00536767	134.111	2.46051
No. 174	AKD04_C_14	AKD04	Sitting	I	0.424518	0.409244	0.43186	0.531593	0.531593	0.531593		176.329	174.053	155.974	156.651	156.651	156.651		74.8549	71.23	67.3588	83.2745	83.2745	83.2745		64.344	59.3303	54.619	66.3211	66.3211	66.3211		61	61		0.243774	0.531593	156.651	66.3211	83.2745	0.114531	152.211	11.8359
No. 175	AKD04_C_15	AKD04	Sitting	A	0.0628	0.118063	0.160758	0.16245	0.108896	0.289259		138.306	152.1	155.206	152.435	142.187	139.62		8.68564	17.9573	24.9507	24.7631	15.4836	40.3865		2.32616	4.93375	19.502	20.8302	-1.16185	14.6059		2	3		0.457992	0.289259	139.62	14.6059	40.3865	0.09207	146.55	-2.52977
No. 176	AKD04_C_16	AKD04	Sitting	C	0.532212	0.280528	0.245096	0.233116	0.227959	0.224682		153.908	156.211	152.728	148.578	144.59	141.015		81.9115	43.8216	37.433	34.6358	32.9605	31.6836		68.8856	30.4854	23.9224	21.1722	19.2825	17.3533		52	26		0.897221	0.328104	129.244	14.9871	42.4054	0.0593019	133.406	0.325739
No. 177	AKD04_C_17	AKD04	Sitting	I	0.542316	0.521001	0.464343	0.427246	0.427246	0.427246		175.086	172.308	164.183	159.844	159.844	159.844		94.952	89.7725	76.2371	68.2927	68.2927	68.2927		92.0441	100.912	68.0585	56.4215	56.4215	56.4215		87	81		0.246155	0.427246	159.844	56.4215	68.2927	0.0184617	134.567	3.85102
No. 178	AKD04_C_18	AKD04	Sitting	F	0.533929	0.332086	0.258171	0.232283	0.221931	0.220046		149.279	148.576	146.99	143.39	138.388	133.744		79.7046	49.3401	37.9487	33.3072	30.7126	29.4298		88.2504	58.7657	44.5164	37.8307	33.5041	30.799		61	27		0.900981	0.5095	128.727	57.2709	65.5863	0.0276528	135.913	1.87798
No. 179	AKD04_C_19	AKD04	Sitting	C	0.468429	0.325983	0.268422	0.244265	0.23343	0.228086		152.094	153.992	154.162	151.51	147.463	143.412		71.2452	50.1988	41.3805	37.0086	34.4223	32.7103		76.9745	54.5381	43.0627	36.8943	33.0271	30.1625		45	41		0.825612	0.450837	133.779	48.4471	60.3125	0.0268247	119.792	5.18509
No. 180	AKD04_C_20	AKD04	Sitting	H	0.47628	0.442317	0.447009	0.463719	0.451823	0.486401		177.203	178.7	177.675	176.568	177.192	159.75		84.3983	79.0422	79.4225	81.8778	80.0597	77.7023		62.116	54.1329	50.718	48.3787	45.5854	39.6222		70	71		0.495326	0.486401	159.75	39.6222	77.7023	0.041018	134.261	-1.83297
No. 181	AKD04_C_21	AKD04	Sitting	F	0.572994	0.291957	0.237257	0.214528	0.207769	0.209926		171.062	170.027	168.442	164.851	160.617	155.782		98.0176	49.6405	39.9639	35.3652	33.3712	32.7027		99.9726	58.1742	46.6425	40.0061	36.1271	33.4224		63	36		0.887072	0.473868	141.247	56.4635	66.9323	0.0282692	124.491	5.23863
No. 182	AKD04_C_22	AKD04	Sitting	H	0.513096	0.435616	0.452638	0.442546	0.446197	0.446197		163.493	160.317	154.718	143.132	137.118	137.118		83.8875	69.8366	70.0312	63.3423	61.1816	61.1816		77.9779	60.4055	57.168	59.3664	51.9404	51.9404		50	51		0.347479	0.446197	137.118	51.9404	61.1816	0.0337841	122.126	-2.76394
No. 183	AKD04_C_23	AKD04	Sitting	G	0.554444	0.462018	0.430524	0.41955	0.405729	0.38656		174.127	172.098	169.187	165.563	162.973	159.944		96.5438	79.5123	72.8389	69.462	66.1229	61.8281		91.4112	76.4571	66.9542	61.6382	57.4968	53.2153		52	47		0.68437	0.453273	141.612	49.8459	64.189	0.0490168	133.676	5.94395
No. 184	AKD04_C_24	AKD04	Sitting	D	0.521275	0.338583	0.261135	0.229061	0.21504	0.2088		180.265	179.173	178.065	174.45	170.058	165.273		93.9679	60.6647	46.4988	39.9598	36.5692	34.5091		74.3427	49.6657	35.4278	28.2957	24.2172	21.1846		43	47		0.898593	0.461796	149.375	42.3792	68.9809	0.107997	137.295	7.78989
No. 185	AKD04_C_25	AKD04	Sitting	E	0.500381	0.31556	0.227408	0.178049	0.151804	0.137913		175.252	173.917	172.662	169.302	164.54	159.396		87.6927	54.8813	39.2647	30.144	24.9778	21.9829		84.6458	57.8284	41.6443	30.5526	23.0963	17.7358		63	14		1.05311	0.443376	138.804	42.6425	61.5425	0.0805066	136.026	5.65508
No. 186	AKD04_C_26	AKD04	Sitting	B	0.550304	0.350005	0.294152	0.279923	0.276714	0.26903		161.141	160.572	159.176	156.23	153.006	149.109		88.6764	56.2011	46.822	43.7323	42.3391	40.1149		86.4252	54.7222	43.2538	38.9615	36.6503	34.0487		62	3		0.774457	0.283936	139.613	29.2191	39.6411	0.051682	137.353	13.688
No. 187	AKD04_C_27	AKD04	Sitting	I	0.58002	0.580342	0.527612	0.613804	0.613804	0.613804		160.501	162.522	150.571	148.206	148.206	148.206		93.0935	94.3183	79.4429	90.9693	90.9693	90.9693		98.9026	99.8894	77.0247	77.9321	77.9321	77.9321		94	91		0.282835	0.613804	148.206	77.9321	90.9693	0.0242411	132.351	7.8501
No. 188	AKD04_C_28	AKD04	Sitting	E	0.530013	0.377198	0.282805	0.230929	0.197406	0.177503		165.126	163.968	164.052	163.026	159.869	154.883		87.5191	61.8483	46.3946	37.6474	31.5591	27.4922		98.6233	77.3859	61.1204	50.3818	42.0518	35.8736		88	14		1.01641	0.484206	131.188	64.9701	63.5221	0.0258141	133.004	2.82031
No. 189	AKD04_C_29	AKD04	Sitting	A	0.0473607	0.12266	0.161842	0.113945	0.0990465	0.274842		129.156	151.269	148.605	138.034	131.549	128.069		6.11692	18.5546	24.0506	15.7283	13.0295	35.1988		3.43971	16.3567	25.4592	9.18521	1.90597	12.5009		0	1		0.458781	0.274842	128.069	12.5009	35.1988	0.0667877	138.46	3.16818
No. 190	AKD04_S_03	AKD04	Standing	C	0.610356	0.400454	0.2583	0.197219	0.179525	0.188686		75.1782	81.6688	101.006	126.353	148.032	125.141		45.8854	32.7046	26.0899	24.9191	26.5754	23.6123		126.373	94.1666	63.0165	43.301	31.0265	38.5932		50	50		0.706053	0.199348	132.483	52.0451	26.4104	0.0805347	267.778	2.27244
No. 191	AKD04_S_04	AKD04	Standing	H	0.55728	0.467883	0.371486	0.249951	0.179934	0.208894		84.1236	84.2762	101.536	125.041	146.036	145.136		46.8804	39.4314	37.7191	31.254	26.2769	30.3179		62.3567	41.1085	21.7481	2.18433	-13.0154	-9.70576		55	59		0.582978	0.256698	142.503	0.373748	36.5801	0.105241	301.61	-29.3554
No. 192	AKD04_S_05	AKD04	Standing	A	0.0757062	0.106985	0.116848	0.111307	0.108963	0.115212		192.9	203.291	220.859	222.894	213.105	203.956		14.6037	21.7491	25.8069	24.8098	23.2206	23.4982		40.4882	39.421	25.1366	24.7519	28.5059	29.3129		36	19		0.510098	0.117128	201.475	29.2743	23.5985	0.0916914	253.574	10.6371
No. 193	AKD04_S_06	AKD04	Standing	I	0.799925	0.498565	0.420311	0.294227	0.242767	0.209193		84.4189	116.618	130.959	151.34	165.646	178.634		67.5288	58.1415	55.0435	44.5283	40.2134	37.369		111.438	53.9675	45.8421	31.2506	26.078	22.3796		100	53		0.657308	0.193598	177.942	22.2466	34.4492	0.10327	274.868	-7.95266
No. 194	AKD04_S_07	AKD04	Standing	B	0.771596	0.44266	0.267129	0.18261	0.13371	0.0726964		87.7444	106.582	136.278	167.967	193.925	184.246		67.7032	47.1795	36.4037	30.6724	25.9296	13.394		101.033	52.3687	20.262	1.99747	-10.6111	-15.9177		94	45		0.914918	0.119514	150.425	16.3519	17.9778	0.112086	322.242	-8.21712
No. 195	AKD04_S_08	AKD04	Standing	D	0.404167	0.258674	0.197742	0.174	0.168483	0.180285		89.8994	101.157	115.114	129.374	144.144	163.812		36.3344	26.1667	22.7629	22.511	24.2859	29.5328		48.3381	26.3029	13.738	6.50337	1.55699	-4.88899		50	52		0.503913	0.180285	163.812	-4.88899	29.5328	0.109166	285.425	-11.8071
No. 196	AKD04_S_09	AKD04	Standing	A	0.0391289	0.087445	0.0996211	0.108196	0.128489	0.128489		213.781	198.147	172.197	163.772	156.449	156.449		8.365	17.327	17.1544	17.7195	20.1019	20.1019		9.5355	18.2875	-3.08251	1.41969	4.84594	4.84594		34	41		0.363226	0.128489	156.449	4.84594	20.1019	0.0573497	275.52	-6.84166
No. 197	AKD04_S_10	AKD04	Standing	E	0.47765	0.251824	0.154631	0.152761	0.150811	0.157077		102.285	124.074	149.724	171.912	166.797	159.207		48.8566	31.2448	23.152	26.2615	25.1548	25.0078		75.086	36.6479	15.7845	18.7157	19.5096	20.8149		44	46		0.570041	0.166559	150.875	20.5334	25.1297	0.105236	304.672	-3.27817
No. 198	AKD04_S_11	AKD04	Standing	G	0.598025	0.496665	0.460421	0.473121	0.335496	0.277712		99.5389	105.147	114.027	114.317	111.678	109.342		59.5268	52.2227	52.5005	54.0859	37.4676	30.3654		70.4395	56.483	76.2089	79.2909	52.7555	45.2086		98	50		0.674407	0.535971	100.654	73.4774	53.9478	0.0877111	257.181	-15.8868
No. 199	AKD04_S_12	AKD04	Standing	D	0.406069	0.245694	0.186884	0.210663	0.217409	0.215336		93.6009	113.019	132.364	146.412	150.895	160.678		38.0084	27.768	24.7366	30.8437	32.8059	34.5997		35.2885	8.31784	-4.28145	14.268	21.9426	21.0356		47	50		0.597716	0.217604	157.009	16.8047	34.1659	0.0933613	267.152	-16.6861
No. 200	AKD04_S_13	AKD04	Standing	C	0.437846	0.271868	0.186161	0.192119	0.187921	0.192215		107.529	127.315	151.997	173.228	177.133	168.185		47.0813	34.6129	28.2958	33.2805	33.2869	32.3275		41.5167	15.3708	-1.16124	8.86729	5.28376	0.904404		43	52		0.481673	0.192215	168.185	0.904404	32.3275	0.104402	285.304	-19.2284
No. 201	AKD04_S_14	AKD04	Standing	F	0.555103	0.305501	0.208359	0.164308	0.143387	0.191789		108.868	128.396	149.972	170.696	192.187	189.515		60.433	39.225	31.2481	28.0468	27.5572	36.3469		79.1624	44.2882	27.39	18.2311	12.248	28.681		55	52		0.715162	0.198315	182.085	33.3895	36.1103	0.108085	269.305	-7.19526
No. 202	AKD04_S_15	AKD04	Standing	F	0.472961	0.310494	0.225203	0.179297	0.155836	0.147169		98.4374	109.997	123.582	137.652	151.942	168.235		46.5571	34.1535	27.831	24.6806	23.678	24.759		62.5867	37.7591	21.6459	10.8872	3.25705	-3.19897		52	44		0.836961	0.205327	166.404	18.6005	34.1673	0.10416	278.278	-22.8675
No. 203	AKD04_S_16	AKD04	Standing	B	0.6616	0.382346	0.231481	0.139793	0.140527	0.126923		96.3285	120.386	152.562	199.155	177.527	174.413		63.7309	46.0292	35.3153	27.8404	24.9474	22.1371		75.5412	33.8449	7.83639	-10.8161	4.14135	1.2303		97	50		0.772109	0.107911	165.453	8.60178	17.8543	0.10532	281.546	-17.8817
No. 204	AKD04_S_17	AKD04	Standing	D	0.330492	0.225161	0.171716	0.193479	0.198408	0.194459		131.107	152.257	177.998	189.251	184.416	181.098		43.3299	34.2824	30.5651	36.6163	36.5896	35.216		34.5514	17.1521	5.70831	16.5113	20.5847	18.6044		59	65		0.521587	0.197278	178.26	17.8427	35.1667	0.0771955	237.124	-11.0665
No. 205	AKD04_S_18	AKD04	Standing	G	0.609795	0.434752	0.419328	0.397057	0.29448	0.288398		115.854	132.265	117.224	116.557	129.763	128.025		70.6471	57.5026	49.1552	46.2799	38.2127	36.922		88.0792	60.338	84.1438	81.1686	48.5809	45.5968		88	58		0.527527	0.31163	130.204	47.2546	40.5756	0.0639195	240.759	-5.59032
No. 206	AKD04_S_19	AKD04	Standing	H	0.559272	0.443767	0.347279	0.275132	0.200926	0.18697		112.737	123.24	147.294	170.112	202.196	223.179		63.0508	54.6899	51.1523	46.8032	40.6264	41.7278		92.9909	77.2367	56.4904	42.3366	24.4953	14.7639		48	83		0.517772	0.204336	222.316	15.7744	45.4272	0.0861864	243.396	-2.76233
No. 207	AKD04_S_20	AKD04	Standing	B	0.592206	0.406186	0.266196	0.188252	0.143303	0.107909		94.3629	107.183	131.703	162.746	197.253	201.823		55.8823	43.5363	35.0588	30.6373	28.2668	21.7786		101.489	69.6677	39.5043	19.2038	4.41285	-5.73044		68	10		1.05841	0.122534	140.294	9.54603	17.1907	0.0925821	229.24	4.2157
No. 208	AKD04_S_21	AKD04	Standing	I	0.662967	0.800984	0.576704	0.369596	0.291847	0.249658		100.924	81.1768	96.8104	121.433	140.154	155.417		66.9094	65.0213	55.831	44.8812	40.9033	38.801		94.1297	106.755	62.9223	28.2652	12.1026	7.71908		95	50		0.629047	0.209227	142.624	11.7471	29.8408	0.0380985	213.489	0.0130357
No. 209	AKD04_S_22	AKD04	Standing	A	0.0099053	0.0707033	0.167746	0.148602	0.124658	0.129114		207.386	192.356	164.784	173.04	180.911	163.858		2.05422	13.6002	27.6418	25.7142	22.552	21.1564		8.71496	16.0489	33.0767	13.036	5.03743	6.31789		16	3		0.496144	0.129114	163.858	6.31789	21.1564	0.057537	213.358	2.9946
No. 210	AKD04_S_23	AKD04	Standing	I	0.744051	0.770235	0.408526	0.355216	0.208713	0.26218		81.5222	73.8152	110.021	120.428	128.456	123.638		60.6566	56.8551	44.9466	42.778	26.8105	32.4155		92.1088	66.823	14.7164	15.7694	11.3151	20.2137		94	52		0.451869	0.26218	123.638	20.2137	32.4155	0.058224	231.078	-10.6442
No. 211	AKD04_S_24	AKD04	Standing	F	0.523992	0.349772	0.239693	0.184833	0.161083	0.163722		89.2227	100.699	118.209	137.298	157.661	178.254		46.752	35.2219	28.334	25.3773	25.3965	29.184		67.7653	41.8045	20.6568	7.00024	-2.45047	-9.73992		50	47		0.471614	0.163722	178.254	-9.73992	29.184	0.0772639	248.72	-14.9716
No. 212	AKD04_S_25	AKD04	Standing	C	0.619346	0.330676	0.242049	0.200241	0.182697	0.206089		90.399	100.686	116.214	132.276	150.348	150.615		55.9883	33.2945	28.1295	26.4871	27.4681	31.04		73.8619	34.7051	16.6371	5.42718	-2.86163	8.03494		50	52		0.571479	0.203671	163.244	6.82476	33.2481	0.0851825	240.594	-9.58733
No. 213	AKD04_S_26	AKD04	Standing	H	0.569636	0.397862	0.316408	0.273219	0.225055	0.221989		78.9996	96.0166	118.142	121.308	135.973	148.475		45.001	38.2013	37.3813	33.1437	30.6013	32.9598		80.1929	52.5442	32.8618	25.0634	12.8223	8.9436		56	53		0.531653	0.259277	146.793	13.8993	38.0599	0.0913691	256.356	-11.9197
No. 214	AKD04_S_27	AKD04	Standing	E	0.588715	0.434965	0.294393	0.197778	0.141246	0.111395		83.0893	86.9826	98.0219	115.309	137.036	161.139		48.9159	37.8344	28.8569	22.8056	19.3558	17.9501		85.5384	69.482	50.3936	33.057	19.0175	7.83538		29	7		0.933985	0.133667	179.777	11.651	24.0302	0.0971959	253.213	-13.8088
No. 215	AKD04_S_28	AKD04	Standing	G	0.618915	0.471919	0.382447	0.447238	0.304223	0.350112		94.8001	107.917	127.999	123.683	132.991	121.291		58.6732	50.9282	48.9527	55.3157	40.459	42.4655		86.1496	61.3119	42.3775	64.7081	28.6483	37.0738		77	66		0.4896	0.350112	121.291	37.0738	42.4655	0.0974554	278.941	-9.96165
No. 216	AKD04_S_29	AKD04	Standing	E	0.593503	0.392456	0.246874	0.172741	0.132663	0.113259		97.6668	93.454	108.523	127.263	148.593	170.457		57.9656	36.6766	26.7915	21.9836	19.7128	19.3058		92.1478	74.8957	51.7812	36.253	24.9353	16.48		46	39		0.987367	0.145488	156.36	14.802	22.7486	0.0755047	226.151	-7.27358
No. 217	AKD05_C_03	AKD05	Sitting	D	0.485878	0.360005	0.277234	0.233508	0.210091	0.199304		136.813	137.636	142.048	146.062	148.265	148.411		66.4743	49.5497	39.3805	34.1065	31.1492	29.5789		80.2874	59.3468	41.6292	29.7386	21.2424	15.2984		6	6		1.39376	0.252522	115.062	-0.765498	29.0556	0.100076	172.711	-2.68311
No. 218	AKD05_C_04	AKD05	Sitting	B	0.522011	0.305002	0.257483	0.254463	0.259946	0.263955		147.868	150.033	150.502	147.249	145.337	145.665		77.1888	45.7605	38.7517	37.4693	37.7796	38.4492		86.5371	49.6299	37.0523	32.1373	27.7721	22.7871		2	0		1.05745	0.288454	135.028	-7.41801	38.9495	0.108755	174.795	9.81631
No. 219	AKD05_C_05	AKD05	Sitting	H	0.520268	0.432173	0.414959	0.415748	0.419875	0.420063		158.258	160.074	159.063	156.554	156.463	160.458		82.3366	69.1796	66.0047	65.0871	65.695	67.4023		96.0949	77.6805	69.782	64.4181	59.2589	54.6032		50	46		0.842615	0.404943	150.636	27.6108	60.999	0.127855	199.286	1.73545
No. 220	AKD05_C_06	AKD05	Sitting	F	0.410581	0.276311	0.229907	0.210689	0.204088	0.204979		140.82	146.37	148.939	148.881	147.188	145.319		57.818	40.4435	34.2421	31.3676	30.0392	29.7875		84.4911	60.0286	48.2002	40.6261	34.3617	28.9609		2	2		1.13759	0.243714	122.678	0.0157193	29.8983	0.137239	179.178	21.2857
No. 221	AKD05_C_07	AKD05	Sitting	H	0.537571	0.398831	0.381901	0.381567	0.387883	0.406766		157.702	161.382	161.512	161.066	162.891	165.471		84.776	64.3641	61.6815	61.4573	63.1825	67.3082		92.3362	65.1893	56.2713	49.0338	42.3077	38.5384		9	13.5		0.729994	0.381354	150.083	9.28942	57.2346	0.0904958	186.414	-11.2681
No. 222	AKD05_C_08	AKD05	Sitting	E	0.46633	0.295884	0.232248	0.201786	0.189265	0.187738		137.746	145.129	148.79	149.255	147.308	144.659		64.235	42.9414	34.5562	30.1176	27.8802	27.158		83.0762	52.2983	37.2814	27.3609	19.9813	13.9722		19	4		1.25141	0.332927	129.438	5.3996	43.0935	0.122658	181.625	9.1924
No. 223	AKD05_C_09	AKD05	Sitting	G	0.529909	0.454684	0.462893	0.456764	0.41465	0.375481		171.449	170.809	169.122	174.082	178.936	176.25		90.8522	77.6641	78.2855	79.5144	74.1959	66.1786		100.103	83.5733	74.4387	68.692	57.3421	41.8802		46	32.5		0.826232	0.374195	159.036	25.9472	59.5103	0.150771	182.782	13.1141
No. 224	AKD05_C_10	AKD05	Sitting	E	0.391066	0.279051	0.220203	0.193326	0.182377	0.180721		136.315	139.353	141.854	142.445	141.573	139.974		53.3082	38.8865	31.2366	27.5383	25.8197	25.2961		69.8135	49.7872	36.0821	27.4126	21.3272	16.3431		10	2		1.1676	0.200698	119.656	-6.66805	24.0148	0.115196	169.299	5.02286
No. 225	AKD05_C_11	AKD05	Sitting	D	0.478333	0.261473	0.220411	0.208475	0.208541	0.213329		137.33	138.357	141.268	141.117	140.226	140.995		65.6896	36.1767	31.137	29.4194	29.2429	30.0784		67.4275	33.2223	22.1532	15.9814	12.0682	8.96132		13	8		0.855904	0.212731	143.795	-13.3138	30.5898	0.0894783	151.828	-4.90552
No. 226	AKD05_C_12	AKD05	Sitting	I	0.599708	0.554943	0.495556	0.475406	0.471207	0.450564		151.125	150.589	155.468	154.752	152.669	155.26		90.6305	83.5683	77.043	73.5699	71.9385	69.9547		98.8749	85.6995	69.9286	61.128	51.5225	45.6443		78	72		0.735756	0.373821	151.173	1.10479	56.5116	0.114039	172.527	6.32031
No. 227	AKD05_C_13	AKD05	Sitting	A	0.121317	0.19103	0.260424	0.259833	0.251729	0.227598		185.45	186.368	182.736	174.929	174.72	174.159		22.4982	35.6019	47.5888	45.4525	43.9822	39.6382		6.62618	19.8835	33.5368	25.0025	21.5881	11.5536		3	7		0.806806	0.271285	161.706	0.661767	43.8683	0.0627018	178.531	-3.70051
No. 228	AKD05_C_14	AKD05	Sitting	B	0.397463	0.321428	0.265507	0.234505	0.223478	0.22129		158.062	159.554	161.067	161.639	161.73	161.911		62.824	51.2852	42.7644	37.9052	36.1431	35.8292		68.9555	55.4868	42.4776	32.2758	25.5867	20.9907		19	12		0.95948	0.190583	140.909	-13.7999	26.8548	0.0889716	168.838	1.1036
No. 229	AKD05_C_15	AKD05	Sitting	D	0.463309	0.283445	0.234488	0.218776	0.214268	0.21526		146.421	154.055	161.21	164.408	164.844	163.934		67.8381	43.6661	37.8017	35.9686	35.3208	35.2884		82.0193	56.5336	44.8178	38.6751	34.3998	30.8569		30	42		0.909943	0.216484	142.214	-9.68747	30.7872	0.125038	162.547	13.1864
No. 230	AKD05_C_16	AKD05	Sitting	C	0.404363	0.268352	0.231327	0.217161	0.214496	0.218396		165.299	167.525	168.786	167.942	165.997	163.909		66.8407	44.9556	39.0448	36.4705	35.6056	35.797		70.6368	46.7823	36.7217	30.2088	25.3988	21.1299		48	42		1.07852	0.243876	149.5	-20.2832	36.4595	0.149631	175.659	3.00506
No. 231	AKD05_C_17	AKD05	Sitting	C	0.49448	0.28254	0.229706	0.218857	0.222152	0.23018		153.065	148.541	154.239	153.691	150.393	147.418		75.6877	41.9686	35.4298	33.6363	33.4101	33.9328		77.7691	48.6626	33.7765	26.9156	22.701	18.7444		35	32		0.835268	0.252694	146.718	-3.73751	37.0749	0.137905	162.706	4.41364
No. 232	AKD05_C_18	AKD05	Sitting	B	0.410502	0.303064	0.252201	0.224754	0.211771	0.205822		180.668	183.244	185.006	185.411	184.627	183.135		74.1647	55.5347	46.6588	41.6717	39.0988	37.6933		85.847	67.3537	55.3791	46.2553	39.136	32.515		44	30		0.992068	0.179412	157.227	-4.18882	28.2085	0.0998862	179.805	-5.21436
No. 233	AKD05_C_19	AKD05	Sitting	I	0.535754	0.475983	0.460234	0.389941	0.362252	0.340128		158.856	154.959	161.431	194.062	206.749	203.459		85.1079	73.7578	74.2963	75.6728	74.8954	69.2022		89.922	66.8315	57.7338	28.2324	6.52249	-5.16817		95	70		0.604589	0.410965	213.203	-10.5572	87.6189	0.0815389	164.027	-13.2489
No. 234	AKD05_C_20	AKD05	Sitting	C	0.425291	0.323012	0.271259	0.241724	0.228126	0.224171		153.908	157.168	160.043	161.414	161.373	161.009		65.4557	50.7671	43.4132	39.0175	36.8134	36.0937		88.628	69.5101	56.9296	47.1569	39.6582	33.2469		69	44		1.07411	0.23147	149.272	15.6046	34.5519	0.124306	189.515	4.48477
No. 235	AKD05_C_21	AKD05	Sitting	E	0.466955	0.292807	0.217295	0.184982	0.172126	0.168059		159.907	166.099	171.203	173.205	173.262	172.545		74.6695	48.6349	37.2015	32.0399	29.8229	28.9978		99.805	68.9131	51.5587	41.6656	35.5641	30.6649		42	20		1.21998	0.208273	155.299	16.5125	32.3444	0.112106	180.278	10.4838
No. 236	AKD05_C_22	AKD05	Sitting	F	0.429643	0.317732	0.25621	0.224272	0.211786	0.209637		165.289	168.499	171.284	172.217	171.651	170.686		71.0154	53.5376	43.8847	38.6234	36.3534	35.782		76.3497	56.9451	43.4646	33.9842	27.5498	22.6795		32	10		1.10411	0.258144	166.025	2.77821	42.8583	0.112272	176.61	-1.49285
No. 237	AKD05_C_23	AKD05	Sitting	I	0.560563	0.527072	0.489227	0.461204	0.411217	0.365669		157.204	159.284	164.469	170.239	178.3	184.704		88.1227	83.9539	80.4625	78.5149	73.3201	67.5405		94.4101	84.4889	68.5892	52.8118	32.1797	25.8934		95	66		0.885963	0.43866	178.96	8.14731	78.5025	0.105824	163.003	0.609356
No. 238	AKD05_C_24	AKD05	Sitting	F	0.530701	0.312981	0.248089	0.229149	0.229085	0.23576		146.574	150.631	157.132	158.167	156.3	154.433		77.7869	47.1447	38.9828	36.2437	35.806	36.4091		90.4895	57.3855	42.5984	35.5039	31.8846	29.1904		27	4.5		0.913613	0.263991	157.273	19.5306	41.5186	0.192454	172.498	17.4604
No. 239	AKD05_C_25	AKD05	Sitting	A	0.022639	0.119467	0.175402	0.230965	0.220284	0.219861		169.784	180.802	182.465	182.049	192.973	191.143		3.84374	21.6	32.0049	42.0469	42.5088	42.0248		27.4017	53.1249	66.1662	76.752	51.8185	49.9559		5	2		0.66416	0.211107	183.317	39.0296	38.6995	0.0554638	168.55	11.2744
No. 240	AKD05_C_26	AKD05	Sitting	G	0.454052	0.400485	0.402502	0.382271	0.335424	0.335424		172.06	185.82	186.463	196.228	191.268	191.268		78.124	74.4181	75.0518	75.0122	64.1557	64.1557		120.628	102.566	99.0215	66.6387	36.3795	36.3795		96	11		0.402393	0.335424	191.268	36.3795	64.1557	0.0511184	154.038	11.2735
No. 241	AKD05_C_27	AKD05	Sitting	G	0.526711	0.446163	0.455617	0.392364	0.352988	0.347662		149.999	151.602	153.903	175.259	164.99	163.736		79.0058	67.6392	70.1208	68.7654	58.2395	56.9248		112.509	90.0195	84.3849	55.4656	28.8291	23.2834		96	21		0.441021	0.347662	163.736	23.2834	56.9248	0.087713	156.9	11.7715
No. 242	AKD05_C_28	AKD05	Sitting	A	0.0799206	0.16663	0.235005	0.238052	0.233808	0.185924		157.107	161.628	160.405	160.811	162.565	156.713		12.5561	26.9321	37.6961	38.2815	38.009	29.1366		38.6404	63.0882	75.5362	59.4724	54.0781	30.5228		3	12		0.551983	0.162614	152.499	18.0447	24.7985	0.0803798	147.927	12.4595
No. 243	AKD05_C_29	AKD05	Sitting	H	0.478919	0.411315	0.393861	0.391173	0.396138	0.433791		155.051	154.412	153.43	152.802	154.546	157.72		74.2568	63.512	60.4299	59.7719	61.2214	68.4177		117.614	103.335	96.0356	91.1438	86.1485	80.6967		96	91		0.491666	0.433791	157.72	80.6967	68.4177	0.0588532	147.057	9.56032
No. 244	AKD05_S_03	AKD05	Standing	F	0.606131	0.418527	0.304807	0.250996	0.226355	0.21357		82.8336	76.9873	73.2359	71.8955	71.7241	72.1166		50.208	32.2212	22.3228	18.0455	16.2351	15.4019		162.552	155.34	149.038	144.078	139.889	135.608		7	8		1.42165	0.341816	58.9491	145.777	20.1498	0.0614961	332.742	5.79965
No. 245	AKD05_S_04	AKD05	Standing	D	0.486043	0.301444	0.252966	0.233908	0.225101	0.223358		97.0124	95.0205	95.3486	94.564	93.043	91.5643		47.1523	28.6434	24.12	22.1192	20.9441	20.4516		137.811	125.701	119.73	117.336	116.477	116.612		12	28		1.11413	0.323523	94.4538	127.026	30.558	0.0818415	450.884	-1.41055
No. 246	AKD05_S_05	AKD05	Standing	B	0.563077	0.441321	0.401279	0.380578	0.368467	0.359896		106.161	101.046	98.5835	96.5785	94.8418	93.6414		59.7767	44.5939	39.5595	36.7557	34.9461	33.7011		177.835	174.99	173.551	172.408	171.006	168.877		54	49.5		1.28435	0.318301	117.769	126.818	37.4858	0.0702137	444.261	2.94547
No. 247	AKD05_S_06	AKD05	Standing	I	0.648366	0.571812	0.555102	0.51705	0.44845	0.404316		95.3543	96.4465	97.076	97.2065	96.3684	96.1679		61.8245	55.1493	53.8871	50.2607	43.2164	38.8823		193.832	181.407	180.455	176.883	170.116	163.951		78	69		1.10948	0.301669	121.563	109.3	36.6718	0.0687648	397.496	10.4963
No. 248	AKD05_S_07	AKD05	Standing	G	0.677203	0.503742	0.48088	0.478897	0.473806	0.448095		98.5795	109.141	108.878	108.249	111.582	124.372		66.7583	54.9787	52.3571	51.8402	52.8682	55.7307		167.656	155.218	154.209	154.878	153.245	143.906		87	95		0.82973	0.382012	148.65	115.291	56.7862	0.0697359	476.367	1.28479
No. 249	AKD05_S_08	AKD05	Standing	A	0.0728914	0.340895	0.424814	0.487628	0.419759	0.385709		264.908	165.707	153.506	147.92	167.841	174.43		19.3095	56.4885	65.2115	72.1301	70.4529	67.2791		28.7989	124.155	159.01	166.835	150.544	142.393		21	82		0.81902	0.379299	148.581	118.617	56.3567	0.0857592	438.153	-4.12165
No. 250	AKD05_S_09	AKD05	Standing	F	0.486379	0.376415	0.321909	0.287021	0.265253	0.252187		125.282	122.407	121.146	120.16	119.246	118.464		60.9344	46.0759	38.998	34.4885	31.6303	29.8752		157.764	148.084	141.478	136.262	132.262	129.08		29	20		1.33809	0.213382	183.34	93.8258	39.1215	0.0488448	464.11	2.19753
No. 251	AKD05_S_10	AKD05	Standing	G	0.530144	0.4958	0.48334	0.490508	0.501251	0.479519		144.932	145.326	152.633	149.002	141.423	148.504		76.8347	72.0524	73.7736	73.0867	70.8884	71.2103		162.774	162.642	162.269	163.103	162.941	157.168		93	79		1.01399	0.527787	127.843	165.533	67.474	0.0556755	425.976	15.0239
No. 252	AKD05_S_11	AKD05	Standing	G	0.56254	0.513057	0.514676	0.519101	0.502468	0.470454		149.27	145.755	144.597	146.644	155.598	167.659		83.9706	74.7808	74.4204	76.1233	78.183	78.8757		158.491	160.694	162.67	162.781	157.313	147.927		86	70		0.772203	0.377936	158.455	122.87	59.886	0.0691303	441.943	-1.02529
No. 253	AKD05_S_12	AKD05	Standing	E	0.573918	0.462293	0.415496	0.391461	0.377403	0.36913		130.341	117.431	112.879	110.206	108.351	107.38		74.8053	54.2874	46.9007	43.1413	40.892	39.6373		165.245	158.108	152.86	148.767	145.222	142.372		11	11		1.33725	0.264239	113.94	108.184	30.1073	0.065838	412.78	-1.51152
No. 254	AKD05_S_13	AKD05	Standing	A	0.00909855	0.200827	0.174085	0.194541	0.198674	0.201012		334.507	229.06	230.257	202.593	196.028	191.36		3.04353	46.0013	40.0844	39.4127	38.9456	38.4658		39.1051	102.482	113.142	130.907	133.399	131.985		6	9		0.709008	0.186568	195.561	117.187	36.4854	0.156827	405.241	1.99717
No. 255	AKD05_S_14	AKD05	Standing	E	0.570082	0.39473	0.324819	0.292126	0.269485	0.254408		159.936	138.752	139.086	140.851	142.892	144.666		91.1766	54.7695	45.1779	41.1461	38.5073	36.8043		176.019	159.8	149.39	142.773	137.075	132.465		95	88		1.47154	0.300891	124.453	115.638	37.4467	0.0719216	343.492	6.1562
No. 256	AKD05_S_15	AKD05	Standing	B	0.448885	0.369977	0.337389	0.321993	0.316053	0.315606		180.951	169.599	169.684	169.945	169.981	169.942		81.226	62.7477	57.2497	54.7213	53.723	53.6346		157.44	144.545	138.602	134.789	132.103	129.768		50	51		0.958273	0.295718	192.857	106.691	57.0312	0.0647794	444.362	10.5233
No. 257	AKD05_S_16	AKD05	Standing	B	0.433493	0.37507	0.33907	0.315026	0.300356	0.290132		203.078	198.924	195.41	192.284	189.906	188.165		88.0329	74.6105	66.2577	60.5743	57.0394	54.5926		142.546	136.396	131.361	126.993	123.479	120.137		73	79		1.28204	0.261417	178.056	97.3326	46.547	0.0384801	394.067	13.6399
No. 258	AKD05_S_17	AKD05	Standing	E	0.561764	0.373132	0.298645	0.255819	0.229949	0.211922		176.426	176.405	176.728	176.653	175.74	173.597		99.1095	65.8224	52.7791	45.1912	40.4112	36.789		167.564	150.343	141.498	135.154	130.523	126.642		38	6		1.74313	0.328403	132.758	128.06	43.598	0.0771274	400.747	-3.64504
No. 259	AKD05_S_18	AKD05	Standing	H	0.561619	0.525896	0.509845	0.501142	0.497464	0.478444		142.518	140.816	140.646	141.302	143.487	155.412		80.0411	74.0544	71.7078	70.8121	71.3798	74.356		146.919	142.011	138.132	134.319	130.31	128.98		97	98		0.653207	0.564685	127.148	151.358	71.7983	0.052674	462.291	2.51426
No. 260	AKD05_S_19	AKD05	Standing	A	0.0281351	0.0987198	0.121294	0.129725	0.16007	0.156087		453.379	380.403	365.157	353.219	287.735	259.697		12.7559	37.5533	44.2913	45.8214	46.0579	40.5353		33.8998	93.2446	103.148	105.307	111.833	111.117		4	14		0.696482	0.217103	235.26	112.506	51.0758	0.0758631	377.279	8.00685
No. 261	AKD05_S_20	AKD05	Standing	C	0.447767	0.284691	0.249793	0.230585	0.219182	0.213719		238.098	199.021	197.789	197.899	198.361	198.621		106.613	56.6595	49.4062	45.6325	43.4771	42.4491		151.745	142.566	138.875	135.66	132.527	130.014		27	40		1.50547	0.344489	143.362	118.835	49.3865	0.0607921	413.037	-0.431899
No. 262	AKD05_S_21	AKD05	Standing	D	0.359139	0.276182	0.242359	0.227833	0.221589	0.220412		246.488	218.737	201.76	189.482	179.322	170.781		88.5234	60.4112	48.8984	43.1702	39.7359	37.6421		144.72	143.211	142.511	142.137	141.679	140.969		42	30		1.22001	0.254123	177.425	104.68	45.0879	0.0444496	437.797	17.1093
No. 263	AKD05_S_22	AKD05	Standing	H	0.625696	0.563178	0.53179	0.517289	0.509535	0.503551		139.094	128.722	124.085	122.74	123.428	126.604		87.0304	72.4931	65.9869	63.492	62.891	63.7514		150.288	144.745	138.269	131.796	124.581	116.47		92	95		0.771856	0.56128	110.451	149.964	61.9937	0.0550027	473.817	0.536927
No. 264	AKD05_S_23	AKD05	Standing	C	0.501419	0.391016	0.333884	0.301447	0.279863	0.268625		205.839	159.764	145.879	137.471	131.004	126.66		103.211	62.4705	48.7066	41.4402	36.6632	34.024		155.561	153.003	147.367	142.369	137.123	132.587		29	31		1.47853	0.320404	116.113	107.373	37.2032	0.0725116	396.192	0.0577843
No. 265	AKD05_S_24	AKD05	Standing	H	0.463185	0.524564	0.539574	0.543714	0.524067	0.467631		212.543	141.841	133.232	132.305	141.002	158.047		98.447	74.4045	71.8887	71.9362	73.8943	73.9078		139.455	145.616	145.981	143.401	135.228	122.327		87	95		0.71583	0.602362	124.88	154.231	75.2231	0.06186	467.892	-2.00711
No. 266	AKD05_S_25	AKD05	Standing	I	0.688078	0.576759	0.570222	0.60098	0.588604	0.661925		151.347	149.162	150.201	148.4	143.084	129.088		104.139	86.0308	85.6477	89.1853	84.2198	85.4463		180.594	152.457	151.216	142.703	146.442	170.5		99	100		0.517193	0.715416	131.329	178.939	93.9549	0.0441512	469.246	1.96885
No. 267	AKD05_S_26	AKD05	Standing	C	0.430788	0.346114	0.304848	0.279198	0.261334	0.249765		173.499	156.192	147.288	140.716	135.056	130.325		74.7412	54.0601	44.9006	39.2876	35.2947	32.5506		158.992	156.033	153.586	151.273	148.782	146.193		7	2		1.56692	0.330316	134.509	99.1092	44.4304	0.0662046	433.028	1.00633
No. 268	AKD05_S_27	AKD05	Standing	F	0.508909	0.402439	0.348649	0.312461	0.290933	0.277864		165.233	154.298	148.72	144.502	141.252	138.251		84.0888	62.0956	51.851	45.1514	41.0949	38.4149		118.261	109.929	103.608	97.4806	92.2118	87.6043		12	13		1.57942	0.396408	111.328	92.419	44.1313	0.0520603	521.495	-6.94167
No. 269	AKD05_S_28	AKD05	Standing	D	0.391409	0.335584	0.297243	0.274482	0.258928	0.249282		219.619	203.453	192.761	185.631	179.766	174.999		85.9608	68.2755	57.2969	50.9525	46.5463	43.6241		155.728	153.472	150.293	147.271	144.099	141.035		72	44		1.45012	0.307673	134.809	118.645	41.4771	0.0750062	445.932	2.57057
No. 270	AKD05_S_29	AKD05	Standing	I	0.98786	0.92193	0.865699	0.817949	0.777565	0.741121		133.869	131.397	130.702	130.906	132.173	134.907		132.243	121.139	113.148	107.075	102.773	99.9821		180.542	172.213	162.489	152.652	142.979	133.445		100	96		1.22209	0.720231	108.205	165.308	77.9323	0.049451	444.967	-12.0744
No. 271	AKD06_C_03	AKD06	Sitting	F	0.427235	0.299661	0.230847	0.191794	0.166368	0.149953		232.879	232.23	231.122	228.905	225.477	220.856		99.4942	69.5903	53.3538	43.9026	37.5122	33.1181		14.0822	-8.58414	-23.744	-34.5908	-43.8496	-52.3724		75	62		0.981368	0.193569	153.553	-17.6306	29.7232	0.128181	163.704	-4.99391
No. 272	AKD06_C_04	AKD06	Sitting	G	0.479049	0.43128	0.422522	0.374347	0.378606	0.378606		213.405	210.398	206.617	205.653	205.085	205.085		102.231	90.7404	87.3002	76.9856	77.6467	77.6467		56.0939	43.4687	35.7024	23.6469	23.1924	23.1924		75	62		0.323667	0.378606	205.085	23.1924	77.6467	0.0514504	195.366	-48.0526
No. 273	AKD06_C_05	AKD06	Sitting	I	0.276872	0.252425	0.246714	0.223602	0.209153	0.230397		209.717	219.072	225.045	236.31	228.609	219.421		58.0647	55.2992	55.5215	52.8394	47.8143	50.5539		1.62211	-11.5454	-19.1175	-28.7672	-42.5522	-45.7935		37	37		0.450733	0.230397	219.421	-45.7935	50.5539	0.130506	148.919	-4.72771
No. 274	AKD06_C_06	AKD06	Sitting	F	0.365652	0.265976	0.210973	0.182187	0.166824	0.162086		197.994	196.74	194.489	191.167	187.073	183.395		72.397	52.3282	41.0317	34.8281	31.2083	29.7258		3.20175	-13.5026	-25.6516	-34.6877	-42.6936	-48.6143		50	37		0.972945	0.205866	177.486	-28.2831	36.5383	0.0623967	182.181	-41.2598
No. 275	AKD06_C_07	AKD06	Sitting	H	0.508292	0.409105	0.396851	0.404884	0.420277	0.434629		205.001	202.249	198.182	193.356	186.618	177.238		104.2	82.741	78.6488	78.2867	78.4315	77.0328		45.0133	27.4574	21.8892	19.3808	17.5857	16.1674		63	50		0.462731	0.434629	177.238	16.1674	77.0328	0.163599	193.513	-26.8045
No. 276	AKD06_C_08	AKD06	Sitting	A	0.0574222	0.104871	0.116039	0.168326	0.14522	0.128403		170.052	188.208	194.819	203.371	179.628	177.185		9.76479	19.7375	22.6065	34.2327	26.0855	22.751		19.8592	17.6656	8.65351	-21.2039	-46.8182	-52.6971		25	25		0.432026	0.128403	177.185	-52.6971	22.751	0.0152815	153.206	8.90262
No. 277	AKD06_C_09	AKD06	Sitting	H	0.339566	0.341326	0.343774	0.344521	0.341523	0.336738		185.196	185.281	184.494	182.493	179.513	177.384		62.8863	63.2414	63.4242	62.8726	61.3077	59.7319		-38.5325	-39.1202	-43.2338	-50.8801	-63.1169	-74.467		50	49		0.594855	0.329096	174.729	-92.5869	57.5025	0.0777085	167.745	-37.2109
No. 278	AKD06_C_10	AKD06	Sitting	I	0.299791	0.288766	0.2645	0.240741	0.238839	0.24556		224.209	215.725	208.731	206.252	202.83	202.231		67.2159	62.2941	55.2095	49.6533	48.4438	49.6597		8.14872	-0.587571	-7.67214	-23.3383	-30.7534	-31.4386		50	50		0.417336	0.24556	202.231	-31.4386	49.6597	0.0574904	163.927	-10.635
No. 279	AKD06_C_11	AKD06	Sitting	G	0.478523	0.41066	0.363337	0.390596	0.402775	0.402775		205.123	201.793	213.36	207.406	209.059	209.059		98.1561	82.8684	77.5216	81.012	84.2036	84.2036		13.299	-5.49327	-15.8325	-11.7825	-15.3456	-15.3456		75	63		0.377079	0.402775	209.059	-15.3456	84.2036	0.183705	184.019	-6.6124
No. 280	AKD06_C_12	AKD06	Sitting	D	0.39129	0.204743	0.185636	0.181275	0.183879	0.192285		188.859	191.297	189.109	186.378	183.318	179.782		73.8985	39.1668	35.1054	33.7858	33.7083	34.5695		12.0228	-13.4371	-18.8823	-21.7079	-23.4477	-24.3149		37	32		0.692739	0.228072	155.009	-21.1763	35.3532	0.18191	158.532	20.3906
No. 281	AKD06_C_13	AKD06	Sitting	I	0.523158	0.483113	0.433668	0.420354	0.401323	0.401323		208.612	207.05	237.266	238.591	228.923	228.923		109.137	100.028	102.895	100.293	91.8723	91.8723		58.2223	49.9176	18.6749	13.6275	-0.293904	-0.293904		50	50		0.400363	0.401323	228.923	-0.293904	91.8723	0.144209	171.261	-12.7872
No. 282	AKD06_C_14	AKD06	Sitting	G	0.481488	0.454919	0.456615	0.351756	0.344871	0.344871		192.441	192.323	188.759	204.688	203.62	203.62		92.6582	87.4915	86.1904	72.0002	70.2226	70.2226		51.8611	45.6876	41.8476	-1.99388	-6.93394	-6.93394		50	50		0.364239	0.344871	203.62	-6.93394	70.2226	0.0966075	143.46	-0.978047
No. 283	AKD06_C_15	AKD06	Sitting	B	0.291391	0.215077	0.179964	0.16173	0.153757	0.153792		240.252	242.783	242.793	240.427	236.337	230.96		70.0071	52.2172	43.6938	38.8842	36.3384	35.5198		-11.0491	-25.7161	-35.1479	-42.4883	-48.6699	-53.7927		25	25		0.98594	0.118269	166.895	-79.2726	19.7386	0.149545	165.363	-11.1581
No. 284	AKD06_C_16	AKD06	Sitting	A	0.0405281	0.0719683	0.116012	0.140174	0.151374	0.137542		163.62	183.671	199.559	215.879	204.068	194.053		6.63123	13.2185	23.1512	30.2605	30.8906	26.6904		12.1863	4.40297	2.22937	-13.3709	-26.8618	-40.6264		25	25		0.461898	0.137542	194.053	-40.6264	26.6904	0.011286	140.278	7.13015
No. 285	AKD06_C_17	AKD06	Sitting	E	0.499105	0.340121	0.275735	0.240236	0.222753	0.216195		182.919	182.741	183.303	181.656	177.257	171.14		91.2959	62.1541	50.5429	43.6403	39.4845	36.9996		88.8892	66.7231	54.6691	46.1912	40.3334	36.3379		50	37		0.947225	0.201655	137.556	12.6696	27.7389	0.0558728	146.292	14.3348
No. 286	AKD06_C_18	AKD06	Sitting	C	0.444035	0.308498	0.242592	0.211449	0.201768	0.203882		177.642	175.847	174.864	172.279	168.194	162.512		78.8793	54.2485	42.4206	36.4284	33.9362	33.1332		29.3171	6.49909	-8.40002	-18.6991	-25.7815	-30.1222		37	37		0.782861	0.215055	142.159	-26.2413	30.572	0.102595	148.417	-4.1597
No. 287	AKD06_C_19	AKD06	Sitting	A	0.0677494	0.0950478	0.124763	0.15368	0.15175	0.15023		140.303	153.306	168.396	182.419	169.171	168.124		9.50544	14.5714	21.0097	28.0341	25.6717	25.2574		12.649	-6.5477	-14.8841	-30.4366	-38.3358	-39.1916		24	24		0.409513	0.15023	168.124	-39.1916	25.2574	0.0720934	142.237	9.6573
No. 288	AKD06_C_20	AKD06	Sitting	E	0.424173	0.285348	0.223837	0.19277	0.176808	0.166562		176.888	177.245	176.903	174.759	171.689	167.991		75.0312	50.5765	39.5974	33.6883	30.3561	27.9809		27.9895	0.733283	-15.7129	-27.1197	-35.2334	-42.1651		39	37		0.995562	0.175233	141.452	-40.9381	24.7872	0.109204	159.859	-4.97124
No. 289	AKD06_C_21	AKD06	Sitting	H	0.488764	0.39301	0.352421	0.326109	0.303426	0.292748		183.481	181.738	177.817	172.541	168.517	165.215		89.6789	71.4247	62.6663	56.2671	51.1324	48.3665		16.9685	-1.79424	-13.9771	-24.5822	-34.7403	-41.7593		50	50		0.636936	0.342381	154.698	-31.6481	52.9658	0.173345	183.073	-28.9079
No. 290	AKD06_C_22	AKD06	Sitting	B	0.28416	0.184861	0.16336	0.163709	0.171155	0.178846		203.421	205.809	204.548	202.069	199.072	195.453		57.8041	38.046	33.4149	33.0806	34.0721	34.9559		24.3612	3.94652	-5.36517	-11.2175	-16.4182	-21.2046		37	25		0.66774	0.182959	184.549	-33.7631	33.7649	0.123587	151.656	10.6126
No. 291	AKD06_C_23	AKD06	Sitting	B	0.350444	0.241846	0.201204	0.182673	0.175177	0.173654		213.445	211.803	208.386	203.177	197.968	194.03		74.8007	51.2237	41.9279	37.115	34.6795	33.694		-0.934226	-21.9901	-33.5146	-41.977	-49.4114	-55.8563		37	38		0.78412	0.141343	179.883	-76.051	25.4251	0.144289	161.536	-12.1708
No. 292	AKD06_C_24	AKD06	Sitting	D	0.335953	0.229849	0.191519	0.18539	0.19228	0.205744		199.236	199.271	197.042	192.238	187.374	183.014		66.934	45.8021	37.7374	35.6391	36.0284	37.6542		7.08141	-12.1472	-24.128	-30.877	-35.4734	-38.9066		50	37		0.599505	0.224945	171.372	-41.713	38.5493	0.100633	147.268	0.214758
No. 293	AKD06_C_25	AKD06	Sitting	E	0.45185	0.334249	0.279091	0.254084	0.241266	0.237363		207.931	208.394	208.928	208.11	205.336	200.305		93.9539	69.6554	58.3101	52.8775	49.5406	47.545		40.693	22.9872	12.3867	6.02455	1.04182	-2.8129		50	37		0.984921	0.187092	151.621	-38.7561	28.3671	0.0843812	161.16	-30.3104
No. 294	AKD06_C_26	AKD06	Sitting	D	0.400101	0.266292	0.214351	0.199808	0.205178	0.216598		184.981	184.736	184.79	181.834	177.172	173.132		74.0113	49.1937	39.61	36.3319	36.3517	37.5		24.098	1.00286	-12.4603	-20.7488	-27.4301	-31.9384		37	37		0.634692	0.227843	161.004	-38.0886	36.6837	0.0951191	150.117	-13.2207
No. 295	AKD06_C_27	AKD06	Sitting	C	0.424971	0.2734	0.224895	0.20315	0.194098	0.194747		208.767	207.151	206.305	204.393	201.271	197.325		88.72	56.635	46.3971	41.5225	39.0664	38.4283		47.1864	22.3194	11.4999	4.65949	-0.804153	-5.17099		50	50		0.879084	0.212356	163.839	-27.9309	34.7921	0.125464	154.735	1.09544
No. 296	AKD06_C_28	AKD06	Sitting	C	0.463605	0.293815	0.232338	0.206486	0.200991	0.204632		177.698	177.204	177.21	175.195	171.917	167.438		82.3817	52.0652	41.1725	36.1752	34.5539	34.2631		35.7118	5.38558	-9.62585	-19.653	-26.2094	-31.414		50	50		0.770019	0.216896	151.978	-37.5483	32.9634	0.107631	145.536	2.18025
No. 297	AKD06_C_29	AKD06	Sitting	F	0.431752	0.259345	0.199918	0.17721	0.16854	0.168983		193.225	193.237	192.543	190.072	186.728	183.35		83.4254	50.1151	38.4929	33.6828	31.4711	30.9831		4.87285	-26.0937	-41.4939	-50.3663	-57.0882	-62.0404		50	50		0.858482	0.230812	149.741	-66.641	34.562	0.170873	157.404	-0.0407633
No. 298	AKD06_S_03	AKD06	Standing	G	0.375967	0.360697	0.399011	0.417003	0.416703	0.401867		246.687	256.548	242.707	233.624	230.956	242.614		92.7462	92.5362	96.8427	97.4219	96.2403	97.4988		103.392	97.4965	90.123	91.951	87.0815	75.5322		63	50		0.453496	0.401867	242.614	75.5322	97.4988	0.0834934	403.845	-8.51865
No. 299	AKD06_S_04	AKD06	Standing	C	0.396506	0.2753	0.213145	0.178046	0.178596	0.180355		217.24	240.486	264.973	293.694	258.991	252.833		86.1367	66.2058	56.4778	52.2911	46.2546	45.5995		97.5017	72.6486	55.5219	41.6282	18.8043	17.1568		36	25		0.757281	0.174021	314.117	15.8837	54.663	0.0906907	407.338	-7.04085
No. 300	AKD06_S_05	AKD06	Standing	A	0.0532026	0.114775	0.117363	0.118877	0.116367	0.112005		339.672	361.81	358.705	355.869	354.785	355.754		18.0714	41.5266	42.0985	42.3045	41.2851	39.8463		42.0678	58.6657	63.6743	65.7962	64.2563	58.8785		25	12		0.618379	0.116672	367.884	45.6171	42.9218	0.0616122	427.812	0.54283
No. 301	AKD06_S_06	AKD06	Standing	E	0.424291	0.323897	0.262976	0.224192	0.199243	0.183271		233.758	247.348	261.728	275.285	287.94	301.345		99.1811	80.1152	68.828	61.7167	57.3699	55.2276		120.102	100.714	85.6638	73.6174	63.41	53.6828		75	63		0.73804	0.141446	313.502	34.9152	44.3437	0.0941931	466.297	-14.7356
No. 302	AKD06_S_07	AKD06	Standing	B	0.499869	0.378621	0.300614	0.254088	0.223904	0.192553		201.202	214.713	232.221	247.586	262.652	286.34		100.574	81.2949	69.8089	62.9086	58.8089	55.1356		139.914	118.17	99.5869	85.3929	73.4335	60.762		88	63		0.808718	0.120312	317.588	55.8056	38.2096	0.0800187	424.49	0.23864
No. 303	AKD06_S_08	AKD06	Standing	E	0.474815	0.360303	0.269908	0.210369	0.180371	0.141392		207.828	218.611	235.255	253.507	272.424	310.628		98.6801	78.7663	63.4972	53.33	49.1374	43.9203		134.545	111.995	91.0311	73.7603	61.3526	61.9693		74	62		0.804447	0.144189	306.159	63.3503	44.1448	0.068012	406.434	67.7686
No. 304	AKD06_S_09	AKD06	Standing	F	0.440804	0.318638	0.249047	0.208927	0.184866	0.164768		200.617	214.292	228.281	241.309	255.167	268.126		88.4326	68.2817	56.8529	50.416	47.1716	44.1787		69.7266	47.6197	32.3609	21.3516	12.3864	25.1302		75	50		1.21202	0.170409	309.496	3.77467	52.7408	0.0843845	462.707	3.31854
No. 305	AKD06_S_10	AKD06	Standing	C	0.466696	0.346055	0.274804	0.230098	0.200304	0.182403		197.29	206.123	219.581	234.345	250.37	267.721		92.0743	71.33	60.3417	53.9222	50.1501	48.8331		120.821	100.137	83.5265	70.1731	58.6492	48.6353		75	50		1.46789	0.188566	249.554	-4.83938	47.0575	0.0874391	415.471	6.63749
No. 306	AKD06_S_11	AKD06	Standing	A	0.00784075	0.0820323	0.118486	0.131823	0.120337	0.115922		361.75	321.093	306.064	306.676	318.555	321.896		2.83639	26.34	36.2643	40.4268	38.334	37.3149		21.8836	43.9515	49.3156	43.8174	37.6592	30.7238		25	25		0.632583	0.11336	323.245	14.3032	36.6431	0.0486321	396.765	-3.51745
No. 307	AKD06_S_12	AKD06	Standing	D	0.406646	0.299933	0.23792	0.207428	0.192582	0.182325		185.684	198.443	212.739	225.259	238.953	256.239		75.5077	59.5194	50.6149	46.7251	46.018	46.7188		88.543	68.0924	51.7913	40.4515	31.4077	23.2303		50	25		0.566215	0.186163	263.533	24.0799	49.0602	0.0608947	370.238	11.5593
No. 308	AKD06_S_13	AKD06	Standing	A	0.0180406	0.0528363	0.0623304	0.094363	0.0940956	0.0939235		405.783	371.694	368.087	344.518	346.199	347.91		7.32056	19.6389	22.943	32.5097	32.5758	32.6769		15.7388	40.3213	44.1759	31.6698	28.2158	22.815		25	25		0.559025	0.0934058	350.184	15.5491	32.7092	0.0580758	414.828	3.01269
No. 309	AKD06_S_14	AKD06	Standing	F	0.306629	0.159703	0.171812	0.170479	0.167301	0.167301		203.31	272.723	314.492	312.694	327.192	327.192		62.3407	43.5546	54.0336	53.3077	54.7396	54.7396		98.8932	60.834	48.795	45.5172	24.9664	24.9664		50	37		0.374633	0.167301	327.192	24.9664	54.7396	0.0858004	417.983	-3.6282
No. 310	AKD06_S_15	AKD06	Standing	I	0.502659	0.369568	0.336819	0.255652	0.213639	0.219907		218.61	299.793	310.53	332.951	348.475	353.191		109.886	110.794	104.592	85.1198	74.448	77.6692		103.757	65.0336	49.2717	24.2566	17.2157	20.4208		75	75		0.511769	0.234108	353.993	23.727	82.8725	0.0706546	438.668	2.35192
No. 311	AKD06_S_16	AKD06	Standing	H	0.532729	0.444118	0.397114	0.371393	0.361274	0.360688		204.291	210.532	218.21	227.596	247.397	251.587		108.832	93.5009	86.6543	84.5274	89.3779	90.7444		98.2668	78.1264	63.9505	52.9403	43.0579	42.2001		62	50		0.408209	0.360688	251.587	42.2001	90.7444	0.059575	371.936	5.93814
No. 312	AKD06_S_17	AKD06	Standing	H	0.485806	0.422185	0.385901	0.361589	0.350574	0.355895		203.136	204.432	210.18	218.827	229.578	241.931		98.6845	86.3079	81.1087	79.1255	80.4843	86.1018		161.166	152.83	143.43	132.403	119.977	108.946		50	37		0.453525	0.355895	241.931	108.946	86.1018	0.157584	507.037	0.156415
No. 313	AKD06_S_18	AKD06	Standing	B	0.537952	0.391187	0.312281	0.260395	0.218293	0.158425		183.429	197.362	210.305	224.781	246.536	296.056		98.676	77.2055	65.6742	58.5319	53.8172	46.9027		82.4394	56.8098	40.3611	27.9435	17.0583	3.87907		50	25		1.14854	0.220883	359.546	-17.2366	79.4176	0.0747699	418.105	-7.36834
No. 314	AKD06_S_19	AKD06	Standing	C	0.397506	0.303556	0.251568	0.219726	0.200441	0.188901		201.956	214.366	224.899	233.786	241.36	248.464		80.2786	65.0721	56.5773	51.3689	48.3785	46.9351		47.2019	30.4914	19.4108	11.1727	4.66553	-1.10026		50	50		0.724639	0.1819	275.376	-20.0769	50.0908	0.0937573	399.121	7.01586
No. 315	AKD06_S_20	AKD06	Standing	B	0.380128	0.300307	0.240865	0.197099	0.125347	0.108271		242.884	257.869	276.517	297.933	362.825	351.926		92.3269	77.4398	66.6033	58.7224	45.4789	38.1034		100.465	80.7769	62.126	44.7644	5.31154	2.46485		75	50		0.837236	0.0977757	331.409	-9.92533	32.4037	0.0480586	422.127	11.4188
No. 316	AKD06_S_21	AKD06	Standing	G	0.504412	0.362797	0.386947	0.375504	0.375504	0.375504		219.785	262.233	247.374	259.457	259.457	259.457		110.862	95.1376	95.7206	97.427	97.427	97.427		126.401	81.4772	79.1578	71.8757	71.8757	71.8757		87	63		0.242402	0.375504	259.457	71.8757	97.427	0.0952466	414.698	-3.35764
No. 317	AKD06_S_22	AKD06	Standing	G	0.508644	0.37847	0.363184	0.350403	0.350403	0.350403		170.966	238.345	247.251	266.806	266.806	266.806		86.9611	90.2064	89.7979	93.4898	93.4898	93.4898		93.2098	47.6994	9.35999	9.42431	9.42431	9.42431		63	50		0.261192	0.350403	266.806	9.42431	93.4898	0.0871708	398.577	0.184515
No. 318	AKD06_S_23	AKD06	Standing	D	0.420791	0.266918	0.205365	0.189003	0.189351	0.189351		182.387	202.727	226.383	295.881	303.6	303.6		76.7466	54.1115	46.4911	55.9225	57.4869	57.4869		126.295	87.0883	68.1679	52.8983	50.6696	50.6696		36	25		0.336332	0.189351	303.6	50.6696	57.4869	0.105907	405.262	4.59691
No. 319	AKD06_S_24	AKD06	Standing	I	0.529331	0.516575	0.291857	0.274955	0.267456	0.267456		205.789	203.012	322.728	343.179	348.009	348.009		108.93	104.871	94.1903	94.3587	93.077	93.077		129.56	124.889	37.0161	33.3017	31.7097	31.7097		74	62		0.338632	0.267456	348.009	31.7097	93.077	0.0754228	412.317	17.6669
No. 320	AKD06_S_25	AKD06	Standing	D	0.361625	0.286806	0.247217	0.226328	0.214348	0.208924		216.064	223.02	229.037	233.28	236.832	239.875		78.1341	63.9634	56.6218	52.7979	50.7645	50.1156		66.5275	52.6961	42.7265	35.3884	28.7446	23.0084		36	37		0.723893	0.204618	256.136	1.80437	52.4099	0.0677626	386.097	-13.1295
No. 321	AKD06_S_26	AKD06	Standing	I	0.60763	0.40578	0.362176	0.360737	0.360737	0.360737		178.198	243.931	263.621	269.459	269.459	269.459		108.278	98.9822	95.4772	97.2041	97.2041	97.2041		91.5452	33.9581	24.5712	19.6619	19.6619	19.6619		75	63		0.275057	0.360737	269.459	19.6619	97.2041	0.0458019	344.904	41.834
No. 322	AKD06_S_27	AKD06	Standing	H	0.572715	0.452877	0.407838	0.366241	0.365274	0.365274		183.481	195.089	224.727	228.14	248.382	248.382		105.082	88.3513	91.6524	83.5541	90.7274	90.7274		85.5708	63.5056	26.5046	8.94777	0.993723	0.993723		50	50		0.372018	0.365274	248.382	0.993723	90.7274	0.101194	393.203	-2.48962
No. 323	AKD06_S_28	AKD06	Standing	E	0.383077	0.329041	0.284968	0.252297	0.228923	0.212862		234.796	238.302	244.482	251.801	259.064	265.635		89.9449	78.4112	69.6696	63.5287	59.3057	56.5437		75.1285	66.6281	56.7382	46.6935	36.6688	26.1698		25	25		0.804304	0.152453	282.621	-21.1501	43.0863	0.0796462	393.376	1.76514
No. 324	AKD06_S_29	AKD06	Standing	F	0.493554	0.359106	0.281243	0.237905	0.211253	0.196344		181.433	192.604	205.847	218.162	230.23	243.458		89.5471	69.1652	57.893	51.9019	48.6368	47.8016		109.906	89.7359	73.3859	61.3207	51.2153	41.8136		36	25		0.632135	0.197253	281.034	22.1939	55.4349	0.0848943	401.406	13.2717
No. 325	AKD07_C_03	AKD07	Sitting	A	0.200001	0.228591	0.243752	0.247264	0.228595	0.228595		168.875	174.926	179.708	181.765	172.974	172.974		33.7752	39.9864	43.8041	44.944	39.541	39.541		18.4297	24.1791	22.5294	15.1632	0.707207	0.707207		6	7		0.371333	0.228595	172.974	0.707207	39.541	0.0767995	156.653	3.369
No. 326	AKD07_C_04	AKD07	Sitting	E	0.359183	0.194652	0.16807	0.166223	0.171532	0.178567		155.757	161.214	164.743	166.509	167.535	168.269		55.9451	31.3806	27.6883	27.6776	28.7375	30.0473		59.8517	20.6612	3.59459	-7.87844	-16.7152	-24.1192		11	14		0.898882	0.191769	169.813	-37.7693	32.565	0.13111	143.877	3.13282
No. 327	AKD07_C_05	AKD07	Sitting	C	0.345247	0.212045	0.185375	0.181054	0.216854	0.220575		176.989	182.784	186.608	189.431	166.114	164.752		61.1049	38.7584	34.5923	34.2972	36.0225	36.3401		34.7643	5.24098	-9.37609	-20.9702	-44.3315	-49.0165		13	17		1.22614	0.359409	163.483	-89.2296	58.7574	0.139896	157.465	4.84862
No. 328	AKD07_C_06	AKD07	Sitting	C	0.313799	0.183722	0.190287	0.207369	0.213418	0.211318		159.372	162.722	163.67	165.311	165.562	159.377		50.0107	29.8956	31.1442	34.2803	35.3339	33.6792		23.4182	-6.33586	-12.5361	-11.6873	-8.19439	-8.41845		13	17		0.520255	0.209775	156.823	-11.1196	32.8975	0.157529	150.636	1.87602
No. 329	AKD07_C_07	AKD07	Sitting	B	0.47684	0.351413	0.270335	0.219205	0.192838	0.180961		192.048	188.72	187.997	186.882	183.978	179.107		91.5763	66.3187	50.8223	40.9655	35.478	32.4114		71.9365	52.8117	36.2562	22.406	12.2232	4.12387		32	39		0.841372	0.198497	152.093	-9.82309	30.19	0.136823	159.847	11.2429
No. 330	AKD07_C_08	AKD07	Sitting	E	0.352382	0.234514	0.185536	0.166679	0.162664	0.165544		190.147	194.983	197.536	197.498	195.722	192.959		67.0045	45.7262	36.65	32.9188	31.8369	31.9433		22.4056	-0.105922	-13.2169	-21.3571	-26.5399	-30.4131		29	35		0.945244	0.197469	160.753	-32.8855	31.7438	0.137276	152.172	-5.55355
No. 331	AKD07_C_09	AKD07	Sitting	F	0.346584	0.218708	0.188095	0.189828	0.201372	0.209965		197.049	205.851	210.501	211.754	212.379	211.527		68.294	45.0213	39.5942	40.1969	42.7671	44.4132		18.3359	-8.64902	-23.3724	-31.8527	-36.8238	-39.5472		21	25		0.645293	0.207603	199.898	-40.4777	41.4994	0.178356	160.085	-1.68383
No. 332	AKD07_C_10	AKD07	Sitting	B	0.369806	0.209796	0.187495	0.188557	0.190939	0.19072		215.367	221.236	220.254	217.344	213.929	208.588		79.6439	46.4144	41.2966	40.9818	40.8474	39.782		32.0768	2.39696	-8.091	-12.4138	-16.2379	-20.1083		25	25		0.755633	0.16766	188.124	-34.7255	31.5409	0.16081	163.038	8.15914
No. 333	AKD07_C_11	AKD07	Sitting	E	0.440301	0.306257	0.22411	0.180225	0.168627	0.171442		248.584	246.419	247.614	246.47	239.81	231.521		109.452	75.4674	55.4927	44.4201	40.4385	39.6924		51.7137	30.7472	12.0791	-2.78769	-11.771	-15.8727		36	40		0.966987	0.191201	196.007	-25.0948	37.4767	0.130638	172.834	-0.508803
No. 334	AKD07_C_12	AKD07	Sitting	F	0.432778	0.313798	0.243248	0.209165	0.194783	0.19303		232.671	232.796	234.826	235.087	232.113	226.706		100.695	73.0511	57.1211	49.172	45.2117	43.7611		48.0574	27.1087	9.6794	-2.49517	-11.6068	-17.5947		50	50		0.975375	0.212267	191.959	-23.1655	40.7466	0.152411	160.735	2.86776
No. 335	AKD07_C_13	AKD07	Sitting	H	0.385174	0.280984	0.322242	0.314178	0.308279	0.308184		262.735	184.55	194.704	196.547	196.219	195.683		101.199	51.8555	62.7416	61.7507	60.4901	60.3065		85.2626	25.3769	32.5296	30.827	26.8059	22.4844		56	55		0.726338	0.369697	194.679	15.1284	71.972	0.1638	187.098	30.1232
No. 336	AKD07_C_14	AKD07	Sitting	H	0.494283	0.385671	0.338432	0.311361	0.299651	0.298723		243.396	246.676	249.151	249.626	246.643	240.776		120.307	95.1359	84.3208	77.7237	73.9069	71.9253		70.4636	50.7994	38.2684	27.5403	18.6469	11.0885		62	63		0.721529	0.305723	215.515	1.70835	65.8879	0.15256	170.888	3.73599
No. 337	AKD07_C_15	AKD07	Sitting	I	0.38098	0.287103	0.238388	0.218238	0.27245	0.278907		199.823	239.147	238.927	229.309	213.747	209.017		76.1285	68.6599	56.9573	50.044	58.2354	58.2964		30.4239	-6.24363	-12.4988	-11.7332	-19.2316	-23.5312		37	56		0.588373	0.283505	203.659	-33.115	57.7385	0.175359	186.199	7.07147
No. 338	AKD07_C_16	AKD07	Sitting	H	0.511441	0.402204	0.358034	0.333357	0.319786	0.311139		240.286	241.249	243.308	243.818	242.672	239.957		122.892	97.0313	87.1126	81.2785	77.6031	74.6601		67.076	46.9582	35.1747	26.0781	18.919	11.6416		72	72		0.908404	0.33944	189.925	8.33418	64.4682	0.164444	178.788	-1.3518
No. 339	AKD07_C_17	AKD07	Sitting	I	0.347882	0.310577	0.284253	0.265672	0.257735	0.28059		210.404	234.884	230.782	188.127	185.405	190.597		73.196	72.9496	65.6003	49.9802	47.7854	53.4797		26.876	-5.06106	-11.4753	-11.7613	-18.7556	-24.8439		44	60		0.48593	0.28059	190.597	-24.8439	53.4797	0.134425	165.214	5.1417
No. 340	AKD07_C_18	AKD07	Sitting	D	0.338528	0.244693	0.2017	0.209328	0.220121	0.226736		219.43	226.562	229.164	225.028	221.092	216.116		74.2833	55.438	46.2224	47.1047	48.6671	49.0013		26.2025	6.74313	-11.3096	-16.385	-16.9015	-15.9875		32	42		0.684354	0.228613	194.528	-14.9199	44.4717	0.188435	184.998	1.2492
No. 341	AKD07_C_19	AKD07	Sitting	A	0.135395	0.20094	0.215897	0.214559	0.213003	0.210898		182.813	203.078	202.199	201.593	200.939	200.176		24.752	40.8066	43.6541	43.2535	42.8008	42.2166		19.8109	28.1398	9.37792	9.05414	7.40124	4.23919		11	18		0.656858	0.203369	198.275	-9.52981	40.3229	0.0548665	162.784	7.46352
No. 342	AKD07_C_20	AKD07	Sitting	G	0.510791	0.442362	0.401261	0.37746	0.363251	0.355089		233.34	230.549	229.726	228.018	223.894	217.803		119.188	101.986	92.1802	86.0675	81.3298	77.3393		72.4608	59.6769	48.7058	39.754	31.7345	24.8028		73	73		0.711735	0.305967	171.662	6.99026	52.5228	0.124983	161.618	-1.42605
No. 343	AKD07_C_21	AKD07	Sitting	D	0.324653	0.275862	0.242132	0.221944	0.211351	0.209754		191.018	193.125	195.842	198.322	199.931	199.682		62.0146	53.276	47.4195	44.0163	42.2555	41.8841		54.0438	45.2107	36.7005	29.1279	21.8756	14.5728		25	25		0.76695	0.233489	186.124	-4.28372	43.458	0.147943	180.624	5.42846
No. 344	AKD07_C_22	AKD07	Sitting	F	0.428476	0.308572	0.249218	0.220441	0.206537	0.200107		235.121	235.624	237.358	237.573	235.903	232.184		100.744	72.7071	59.154	52.3709	48.7227	46.4616		73.8523	54.5253	41.5075	32.9125	26.8504	21.7898		50	50		1.0349	0.218752	189.229	-0.766919	41.3943	0.161154	168.845	11.8135
No. 345	AKD07_C_23	AKD07	Sitting	I	0.385357	0.351747	0.347166	0.282287	0.284919	0.284919		227.445	237.747	236.36	237.142	231.131	231.131		87.6478	83.6267	82.0561	66.9421	65.8536	65.8536		41.4987	34.7759	20.8929	-1.60787	-13.0175	-13.0175		44	40		0.378138	0.284919	231.131	-13.0175	65.8536	0.137417	177.73	8.01975
No. 346	AKD07_C_24	AKD07	Sitting	D	0.409544	0.271292	0.225636	0.21344	0.215195	0.221318		197.669	203.211	209.077	210.683	209.365	207.517		80.9541	55.1296	47.1752	44.9681	45.0543	45.9272		56.0526	33.4796	20.5811	13.5021	9.04657	5.59107		38	37		0.732524	0.234466	201.478	-9.43934	47.2398	0.169693	174.91	3.63241
No. 347	AKD07_C_25	AKD07	Sitting	C	0.357121	0.279314	0.234416	0.209321	0.196594	0.193285		197.249	199.598	202.822	205.456	206.821	206.35		70.4417	55.7504	47.5447	43.0064	40.6596	39.8844		31.3081	17.2691	6.00271	-3.00075	-10.6405	-17.5783		32	31		0.959567	0.221473	181.197	-43.2046	40.1302	0.175842	165.226	-10.6109
No. 348	AKD07_C_26	AKD07	Sitting	A	0.0788814	0.226349	0.244244	0.247471	0.249087	0.250148		149.173	205.845	204.37	203.381	202.742	202.244		11.767	46.5929	49.9161	50.3309	50.5004	50.5909		9.52843	15.3497	15.4788	14.0385	12.054	9.7786		13	15		1.41077	0.254281	197.514	-42.7654	50.2241	0.0202378	144.848	-1.79977
No. 349	AKD07_C_27	AKD07	Sitting	G	0.406402	0.344942	0.338106	0.337133	0.334704	0.333632		248.175	248.782	247.193	244.994	239.935	238.976		100.859	85.8155	83.5775	82.5957	80.3072	79.73		59.1983	42.623	36.3053	30.2767	18.9624	17.3715		47	50		0.406521	0.333632	238.976	17.3715	79.73	0.144515	169.752	7.29441
No. 350	AKD07_C_28	AKD07	Sitting	B	0.367469	0.270269	0.214919	0.193622	0.190931	0.191382		204.592	207.596	210.835	211.349	209.547	206.235		75.1812	56.1067	45.3124	40.9218	40.009	39.4696		48.8785	32.9287	19.341	10.0676	2.99139	-5.5367		23	25		0.734838	0.196009	183.18	-13.4058	35.9049	0.192923	192.312	7.12983
No. 351	AKD07_C_29	AKD07	Sitting	G	0.423538	0.347426	0.321349	0.322162	0.318829	0.318829		186.474	188.655	195.556	193.688	174.354	174.354		78.9789	65.5438	62.8419	62.3988	55.5891	55.5891		51.8633	29.8493	-0.519359	-2.91761	-11.2936	-11.2936		39	47		0.364573	0.318829	174.354	-11.2936	55.5891	0.187201	167.616	9.15209
No. 352	AKD07_S_03	AKD07	Standing	F	0.40563	0.32988	0.274648	0.245544	0.232189	0.22594		243.999	237.475	228.144	216.237	204.393	191.642		98.9734	78.3381	62.6593	53.0958	47.4578	43.2998		99.5414	88.9858	79.913	74.5123	71.628	69.8291		50	50		1.17963	0.211084	197.089	68.3318	41.6023	0.0494296	387.855	-0.422241
No. 353	AKD07_S_04	AKD07	Standing	B	0.289122	0.248789	0.229631	0.223415	0.223754	0.225128		279.316	271.701	264.003	256.059	250.247	247.623		80.7563	67.5962	60.6233	57.2074	55.9939	55.7469		103.328	97.3737	92.8262	89.4719	86.7862	83.7185		36	36		0.923854	0.161064	319.447	62.4465	51.4514	0.0419333	410.013	3.53797
No. 354	AKD07_S_05	AKD07	Standing	H	0.425297	0.310108	0.318704	0.328726	0.343618	0.349657		278.415	345.125	360.778	345.482	327.949	352.749		118.409	107.026	114.981	113.569	112.689	123.341		100.996	71.741	82.7443	85.7672	86.4001	87.3894		45	67		0.443695	0.349657	352.749	87.3894	123.341	0.0399436	380.973	0.872128
No. 355	AKD07_S_06	AKD07	Standing	I	0.313425	0.30043	0.285453	0.275975	0.279983	0.269757		408.461	412.481	407.727	384.22	358.295	347.263		128.022	123.922	116.387	106.035	100.317	93.6767		79.2196	77.4575	72.7604	67.3447	65.9004	62.2227		37	30		0.878353	0.207192	331.623	47.6123	68.7096	0.0176977	329.25	-8.60616
No. 356	AKD07_S_07	AKD07	Standing	A	0.0805498	0.161724	0.152876	0.148101	0.148118	0.153827		293.95	344.309	359.944	367.133	382.763	386.09		23.6776	55.6828	55.0269	54.373	56.6939	59.391		32.804	63.9883	61.4236	57.1034	55.457	52.8549		19	25		0.857237	0.176915	469.063	60.458	82.984	0.0473855	289.192	1.61768
No. 357	AKD07_S_08	AKD07	Standing	C	0.418557	0.318309	0.278657	0.25379	0.236932	0.227313		317.631	306.154	295.516	283.245	269.25	256.72		132.947	97.4516	82.3476	71.8848	63.7939	58.3556		104.099	91.8312	85.5375	80.8259	76.8911	73.9765		61	64		1.25815	0.203758	252.022	47.2684	51.3516	0.0526864	380.659	-9.07547
No. 358	AKD07_S_09	AKD07	Standing	D	0.351796	0.303996	0.272653	0.251936	0.23827	0.22999		374.823	366.235	355.113	341.729	326.533	311.113		131.861	111.334	96.8225	86.0937	77.803	71.5529		91.7837	85.5265	80.5554	76.6152	73.4035	70.8387		46	46		1.23799	0.2276	273.165	55.154	62.1723	0.0477167	395.041	-2.25357
No. 359	AKD07_S_10	AKD07	Standing	F	0.408327	0.352184	0.31348	0.289171	0.271342	0.257803		331.694	326.944	318.719	310.021	299.946	287.784		135.44	115.144	99.9121	89.649	81.3879	74.1918		122.567	116.522	110.876	106.278	102.038	97.9645		50	50		1.22504	0.19999	294.709	63.9171	58.9389	0.0427507	381.712	10.2525
No. 360	AKD07_S_11	AKD07	Standing	B	0.258952	0.232971	0.219255	0.21124	0.206488	0.204709		433.265	415.864	399.125	382.242	363.451	343.858		112.195	96.8842	87.5102	80.7451	75.0481	70.3907		105.346	103.894	102.472	101.095	99.5478	97.8125		25	25		1.08194	0.193071	400.988	64.5124	77.4192	0.0567043	363.557	2.77458
No. 361	AKD07_S_12	AKD07	Standing	C	0.336625	0.279549	0.245488	0.224783	0.211853	0.203597		442.219	435.201	423.97	410.847	397.034	383.128		148.862	121.66	104.079	92.3516	84.1128	78.0038		100.929	93.1693	87.4893	83.2771	79.9212	76.9738		63	64		1.20077	0.200628	332.398	50.9417	66.6883	0.0546515	398.238	-0.0160118
No. 362	AKD07_S_13	AKD07	Standing	E	0.396739	0.295232	0.262901	0.246033	0.23898	0.235999		391.144	389.186	379.128	365.838	353.389	339.254		155.182	114.9	99.6731	90.008	84.4528	80.0637		100.182	85.7129	80.3752	76.9878	75.0598	73.5536		45	45		1.27572	0.209103	308.59	55.3622	64.5271	0.057528	362.468	2.34228
No. 363	AKD07_S_14	AKD07	Standing	G	0.464946	0.438369	0.342837	0.359402	0.372573	0.381458		353.781	343.395	404.317	366.661	328.835	302.604		164.489	150.534	138.615	131.779	122.515	115.431		120.57	117.71	99.8224	107.604	109.221	108.183		69	71		0.810654	0.331933	396.485	98.7621	131.606	0.0554224	400.556	4.54856
No. 364	AKD07_S_15	AKD07	Standing	F	0.367925	0.315516	0.283228	0.261024	0.24757	0.239192		422.633	408.562	392.414	373.828	355.704	337.924		155.497	128.908	111.143	97.5782	88.0614	80.8288		112.216	105.653	100.735	96.6392	93.527	90.968		50	41		1.39838	0.210395	294.399	59.4286	61.9402	0.0549225	368.835	8.66246
No. 365	AKD07_S_16	AKD07	Standing	H	0.381636	0.364577	0.353086	0.346718	0.344992	0.348232		402.719	398.951	393.886	388.085	383.601	387.861		153.692	145.448	139.076	134.556	132.339	135.066		101.041	98.3515	95.0613	91.3508	86.8007	80.0006		33	71		0.530122	0.348043	400.732	75.0397	139.472	0.0433118	421.89	-7.96093
No. 366	AKD07_S_17	AKD07	Standing	A	0.164204	0.212488	0.202551	0.206769	0.211839	0.202249		302.039	347.245	361.388	358.061	363.329	376.742		49.596	73.7853	73.1997	74.0358	76.9672	76.1958		57.7863	74.3709	71.6885	69.1384	60.6373	53.6164		9	13		0.720646	0.227522	385.346	42.1248	87.6747	0.0559596	368.689	3.06065
No. 367	AKD07_S_18	AKD07	Standing	D	0.352025	0.298008	0.267183	0.247393	0.236119	0.229639		417.788	404.368	389.994	373.025	356.072	339.391		147.072	120.505	104.2	92.284	84.0752	77.9373		102.93	95.8028	90.7619	86.8052	83.9165	81.5963		64	75		1.39457	0.228203	314.124	56.5383	71.684	0.0263338	408.605	-0.590921
No. 368	AKD07_S_19	AKD07	Standing	C	0.384988	0.297864	0.258808	0.235748	0.22254	0.213662		396.362	385.764	372.531	357.864	344.694	332.106		152.594	114.905	96.4142	84.3656	76.7081	70.9583		96.6177	85.2296	79.6772	76.1539	73.9301	72.2189		56	41		1.42664	0.1908	334.652	57.4579	63.8518	0.0465412	394.306	-2.81968
No. 369	AKD07_S_20	AKD07	Standing	G	0.430962	0.405091	0.389766	0.377951	0.368373	0.359499		373.465	351.363	333.766	317.572	304.303	293.709		160.949	142.334	130.09	120.027	112.097	105.588		115.873	114.148	111.988	109.199	105.989	102.278		75	75		0.9718	0.295606	344.514	60.4713	101.84	0.0666633	400.932	-17.0022
No. 370	AKD07_S_21	AKD07	Standing	G	0.44284	0.411121	0.39616	0.390025	0.317305	0.30778		371.029	358.529	349.752	343.85	398.799	392.354		164.307	147.399	138.558	134.11	126.541	120.758		124.96	121.356	118.236	115.247	87.0579	85.0994		71	75		0.596827	0.296265	410.597	80.0258	121.645	0.0244155	385.284	4.09477
No. 371	AKD07_S_22	AKD07	Standing	I	0.330483	0.330798	0.320039	0.31134	0.254313	0.240667		427.915	423.44	420.157	407.806	374.807	364.958		141.419	140.073	134.467	126.966	95.3184	87.8335		97.8706	102.14	99.999	94.2027	75.5372	72.6383		40	50		0.901047	0.21998	406.5	61.6607	89.4218	0.0291561	430.35	2.31786
No. 372	AKD07_S_23	AKD07	Standing	B	0.305482	0.271556	0.251611	0.239986	0.233078	0.229153		388.662	380.376	370.914	360.985	350.583	339.914		118.729	103.294	93.3259	86.6312	81.713	77.8922		107.135	103.948	100.905	98.2428	95.6803	92.9439		40	43		1.06852	0.191731	338.419	61.8544	64.8854	0.0264892	420.053	1.59028
No. 373	AKD07_S_24	AKD07	Standing	I	0.345529	0.335355	0.321579	0.312853	0.301886	0.246885		346.19	339.587	330.464	320.109	313.166	350.35		119.619	113.882	106.27	100.147	94.5406	86.4961		138.755	144.249	142.701	139.834	133.164	107.178		29	37		0.617506	0.23847	449.491	98.3706	107.19	0.0423148	349.619	24.1315
No. 374	AKD07_S_25	AKD07	Standing	E	0.394054	0.348267	0.312504	0.291766	0.278228	0.270496		408.725	395.386	378.821	362.967	345.511	327.732		161.06	137.7	118.383	105.901	96.1309	88.6503		123.962	119.39	114.549	110.881	107.74	105.195		72	67		1.37009	0.193528	297.158	69.369	57.5084	0.032269	381.665	2.84732
No. 375	AKD07_S_26	AKD07	Standing	H	0.413885	0.387458	0.37419	0.369961	0.369564	0.366141		413.71	393.373	371.157	350.55	337.421	341.523		171.229	152.416	138.883	129.69	124.699	125.046		114.966	112.793	110.579	108.31	104.845	96.8945		57	72		0.531613	0.357223	362.627	89.7828	129.538	0.0406947	423.73	-6.66414
No. 376	AKD07_S_27	AKD07	Standing	D	0.423586	0.350741	0.309773	0.287233	0.270803	0.257917		384.732	372.448	355.216	339.196	321.622	301.327		162.967	130.633	110.036	97.4284	87.096	77.7174		107.655	100.737	95.8487	92.6426	89.8914	87.2649		71	71		1.56166	0.233149	249.514	67.2477	58.1739	0.0471059	381.385	-0.936954
No. 377	AKD07_S_28	AKD07	Standing	A	0.0576741	0.136167	0.145817	0.150964	0.177272	0.190316		356.775	382.811	411.019	449.459	422.04	400.682		20.5767	52.126	59.9333	67.8522	74.8159	76.2561		26.0469	46.935	53.6596	53.2186	58.7921	61.3254		9	17		0.720366	0.207032	412.196	61.7779	85.3377	0.0224743	389.54	6.37796
No. 378	AKD07_S_29	AKD07	Standing	E	0.390374	0.325567	0.291487	0.273231	0.262662	0.257417		391.018	377.442	363.854	350.196	335.432	321.235		152.643	122.883	106.059	95.6847	88.1053	82.6912		106.947	97.7892	92.3261	88.9312	86.568	85.0017		60	50		1.32304	0.176789	326.05	57.954	57.642	0.0393679	420.444	3.6675
No. 379	AKD08_C_03	AKD08	Sitting	E	0.389623	0.248331	0.201303	0.182253	0.173661	0.164816		104.754	107.17	107.97	104.903	100.525	99.2888		40.8146	26.6136	21.7348	19.1189	17.4573	16.3644		54.5478	26.7266	12.6045	3.78547	-2.13307	-6.04132		63	57		0.746361	0.150952	102.781	-8.90593	15.515	0.12198	133.051	4.15804
No. 380	AKD08_C_04	AKD08	Sitting	A	0.0818835	0.178737	0.18409	0.0968667	0.0733843	0.0655907		127.943	143.438	151.779	150.041	145.554	137.832		10.4764	25.6376	27.9409	14.534	10.6814	9.04049		17.0422	33.1498	27.5993	9.27745	1.33285	-5.06155		28	21		0.478607	0.0655907	137.832	-5.06155	9.04049	0.0470112	124.064	8.10731
No. 381	AKD08_C_05	AKD08	Sitting	H	0.424522	0.385567	0.386776	0.291538	0.289404	0.289404		132.982	131.219	126.193	137.142	139.573	139.573		56.4538	50.5938	48.8083	39.9822	40.3929	40.3929		50.0054	36.9816	25.8817	5.56253	2.3088	2.3088		73	79		0.33126	0.289404	139.573	2.3088	40.3929	0.17548	136.228	3.02874
No. 382	AKD08_C_06	AKD08	Sitting	D	0.43147	0.240039	0.186251	0.176068	0.179271	0.18581		144.525	143.031	143.048	138.157	132.601	128.201		62.3581	34.3331	26.6428	24.325	23.7714	23.8211		47.1863	22.0791	9.33759	5.17082	4.23561	4.5907		48	35		0.818427	0.184877	114.757	0.779858	21.2159	0.161032	136.84	1.82905
No. 383	AKD08_C_07	AKD08	Sitting	A	0.0328372	0.129399	0.166209	0.151428	0.122258	0.11372		106.284	108.435	116.117	116.447	114.875	113.915		3.49006	14.0314	19.2996	17.6334	14.0443	12.9545		9.78232	12.2531	13.3512	7.4067	-2.10587	-5.8577		20	20		0.411051	0.11372	113.915	-5.8577	12.9545	0.0298029	106.202	8.97543
No. 384	AKD08_C_08	AKD08	Sitting	H	0.415814	0.369402	0.322279	0.334822	0.334822	0.334822		128.986	127.452	143.437	140.57	140.57	140.57		53.6342	47.0809	46.2268	47.0659	47.0659	47.0659		39.0772	30.555	8.59727	6.6219	6.6219	6.6219		79	83		0.267022	0.334822	140.57	6.6219	47.0659	0.112504	120.624	-1.00533
No. 385	AKD08_C_09	AKD08	Sitting	D	0.4971	0.277186	0.206272	0.189163	0.191742	0.19894		107.885	107.496	109.438	106.261	101.318	98.796		53.6297	29.7964	22.574	20.1007	19.4269	19.6544		45.7628	10.1204	-7.65707	-15.3484	-17.3699	-16.114		53	43		0.743736	0.200905	95.8493	-15.6236	19.2566	0.134918	121.932	3.29202
No. 386	AKD08_C_10	AKD08	Sitting	A	0.0328543	0.0696445	0.113077	0.0916392	0.0631038	0.0631038		117.299	120.518	134.178	134.017	122.951	122.951		3.85378	8.39339	15.1724	12.2813	7.75869	7.75869		9.46803	15.1266	16.152	6.99051	-9.1176	-9.1176		13	13		0.397882	0.0631038	122.951	-9.1176	7.75869	0.0518901	118.43	12.7015
No. 387	AKD08_C_11	AKD08	Sitting	I	0.444989	0.374388	0.348242	0.244734	0.18438	0.173926		128.327	124.028	120.252	127.195	122.922	120.714		57.1043	46.4346	41.8767	31.1288	22.6644	20.9953		70.9554	55.9433	42.9163	24.7182	11.4926	8.75192		46	53		0.413205	0.173926	120.714	8.75192	20.9953	0.117222	106.572	10.6705
No. 388	AKD08_C_12	AKD08	Sitting	G	0.441556	0.415778	0.383936	0.371118	0.371118	0.371118		120.39	121.316	138.389	136.589	136.589	136.589		53.1591	50.4406	53.1324	50.6906	50.6906	50.6906		64.0563	52.5964	41.1286	37.3845	37.3845	37.3845		78	80		0.270006	0.371118	136.589	37.3845	50.6906	0.0463738	111.679	3.9761
No. 389	AKD08_C_13	AKD08	Sitting	G	0.478422	0.423379	0.385613	0.361982	0.361982	0.361982		123.292	125.223	128.474	127.278	127.278	127.278		58.9854	53.0165	49.5413	46.0722	46.0722	46.0722		59.3119	43.5225	30.3953	25.4203	25.4203	25.4203		78	78		0.302492	0.361982	127.278	25.4203	46.0722	0.100368	115.822	3.16274
No. 390	AKD08_C_14	AKD08	Sitting	B	0.442426	0.269987	0.24161	0.239934	0.241405	0.232772		119.091	121.463	120.438	115.722	111.45	108.04		52.6888	32.7933	29.0991	27.7655	26.9047	25.1487		64.0754	33.2428	23.5737	20.02	18.3495	15.6743		50	47		0.564936	0.175242	102.911	6.03311	18.0343	0.0443796	109.893	4.91414
No. 391	AKD08_C_15	AKD08	Sitting	H	0.531767	0.425814	0.425318	0.367574	0.295327	0.295327		89.3593	86.7915	87.5529	96.8218	105.71	105.71		47.5183	36.957	37.2379	35.5891	31.2191	31.2191		52.5408	26.4814	13.7406	15.7366	0.730128	0.730128		71	71		0.334088	0.295327	105.71	0.730128	31.2191	0.133567	104.98	2.24732
No. 392	AKD08_C_16	AKD08	Sitting	E	0.411578	0.27018	0.200562	0.174606	0.166364	0.16094		99.7505	101.933	106.703	105.795	101.376	99.9516		41.0551	27.5402	21.4006	18.4724	16.8653	16.0863		42.1328	17.0394	-3.28781	-16.5103	-22.7716	-23.9901		53	39		0.764648	0.161743	101.629	-19.0386	16.4377	0.119082	108.51	0.0687376
No. 393	AKD08_C_17	AKD08	Sitting	E	0.406304	0.259058	0.199043	0.175879	0.166795	0.162428		119.682	122.703	125.916	124.873	120.445	116.807		48.6273	31.787	25.0628	21.9625	20.0895	18.9727		45.4557	19.1116	3.15074	-5.78386	-11.2051	-13.9821		39	34		0.719019	0.1532	110.698	-25.7156	16.959	0.12335	115.755	4.58814
No. 394	AKD08_C_18	AKD08	Sitting	F	0.438502	0.244964	0.199247	0.191789	0.19923	0.209051		115.403	118.174	120.845	118.456	114.288	111.86		50.6043	28.9485	24.078	22.7186	22.7695	23.3844		51.5321	17.1501	2.19402	-4.6775	-6.57664	-5.43143		58	39		0.589094	0.198614	109.898	-5.60441	21.8272	0.08383	113.344	8.0784
No. 395	AKD08_C_19	AKD08	Sitting	G	0.472898	0.426535	0.438336	0.367163	0.364528	0.364528		92.9872	112.938	116.074	110.936	111.28	111.28		43.9734	48.1722	50.8793	40.7314	40.5648	40.5648		59.2794	50.3572	55.1327	49.1073	48.0838	48.0838		80	81		0.308936	0.364528	111.28	48.0838	40.5648	0.0695659	105.266	5.30123
No. 396	AKD08_C_20	AKD08	Sitting	B	0.347424	0.249061	0.215966	0.223507	0.214896	0.188062		114.341	117.826	120.346	113.225	110.201	108.731		39.7249	29.3458	25.9905	25.3066	23.6818	20.4482		68.3671	49.8726	36.2257	28.9948	21.0161	12.3234		22	18		0.529129	0.155529	109.257	2.33909	16.9926	0.0901831	104.039	7.43385
No. 397	AKD08_C_21	AKD08	Sitting	I	0.449954	0.391903	0.353695	0.192895	0.156569	0.155903		112.346	114.148	116.03	126.414	119.543	112.488		50.5508	44.7351	41.0393	24.3847	18.7167	17.5372		62.1097	44.8475	36.064	10.371	2.35653	2.42765		53	46		0.416521	0.155903	112.488	2.42765	17.5372	0.0532621	104.028	4.86238
No. 398	AKD08_C_22	AKD08	Sitting	C	0.501719	0.214418	0.185014	0.177161	0.178372	0.180017		97.3614	105.796	107.462	106.115	105.385	108.048		48.848	22.6845	19.882	18.7994	18.7978	19.4504		58.9881	12.7259	0.866252	-5.56575	-8.26307	-6.84072		43	42		0.620809	0.178016	108.17	-10.4527	19.2559	0.0811997	107.313	7.94539
No. 399	AKD08_C_23	AKD08	Sitting	I	0.49113	0.440401	0.346352	0.241872	0.229583	0.229583		113.323	111.346	116.753	120.861	112.539	112.539		55.6566	49.0367	40.4377	29.2328	25.8369	25.8369		63.9005	49.999	21.7085	-0.375179	-1.67964	-1.67964		66	67		0.371867	0.229583	112.539	-1.67964	25.8369	0.0667677	117.281	0.802997
No. 400	AKD08_C_24	AKD08	Sitting	D	0.487223	0.253827	0.205944	0.208695	0.223752	0.212329		99.568	105.068	107.954	106.653	107.809	109.815		48.5118	26.6691	22.2325	22.258	24.1224	23.3168		50.1538	8.19335	-10.1049	-13.643	-11.6669	-12.9776		61	58		0.503302	0.212329	109.815	-12.9776	23.3168	0.107394	122.236	0.494091
No. 401	AKD08_C_25	AKD08	Sitting	C	0.485641	0.288656	0.213907	0.193962	0.196223	0.199534		97.999	98.1507	104.756	109.244	107.23	109.233		47.5923	28.3318	22.4079	21.1893	21.0409	21.7958		62.2384	37.9922	15.2198	-0.377855	-8.42088	-7.95808		64	47		0.569952	0.190663	111.714	-11.8437	21.2996	0.106203	121.192	-0.688283
No. 402	AKD08_C_26	AKD08	Sitting	F	0.374244	0.219869	0.193054	0.197334	0.206723	0.202793		101.733	105.512	107.174	104.337	104.126	104.792		38.0728	23.1988	20.6903	20.5892	21.5252	21.251		39.5865	7.3839	-9.19334	-19.3809	-20.2455	-19.5318		62	53		0.510697	0.199508	105.68	-21.9339	21.0839	0.132658	121.874	2.26033
No. 403	AKD08_C_27	AKD08	Sitting	C	0.340005	0.237045	0.205905	0.201742	0.205487	0.201983		118.901	123.674	125.909	122.452	117.407	117.905		40.4268	29.3163	25.9253	24.7038	24.1256	23.8149		52.2797	31.8262	19.7511	13.123	10.0992	8.43139		77	60		0.642377	0.186971	117.674	-0.242005	22.0016	0.0803021	105.926	0.623613
No. 404	AKD08_C_28	AKD08	Sitting	F	0.374744	0.234177	0.199867	0.203303	0.215204	0.228766		124	127.689	128.839	124.02	119.011	114.208		46.4683	29.9017	25.7507	25.2137	25.6118	26.1268		58.8744	32.9674	20.651	16.9982	15.9217	13.5512		72	55		0.541273	0.22055	112.252	11.4433	24.7571	0.0773936	106.03	0.919095
No. 405	AKD08_C_29	AKD08	Sitting	B	0.376783	0.265191	0.226204	0.224967	0.231563	0.225081		106.53	109.529	111.494	107.309	103.898	102.602		40.1388	29.0462	25.2204	24.141	24.0589	23.0937		70.1459	50.214	38.0641	32.1999	31.789	29.1626		67	62		0.557027	0.133555	96.7072	6.31443	12.9157	0.0888766	98.8836	2.49877
No. 406	AKD08_S_03	AKD08	Standing	H	0.643505	0.627361	0.628619	0.634631	0.641234	0.434638		65.2446	57.7815	55.1472	57.3056	64.1561	83.3635		41.9853	36.2498	34.6666	36.3679	41.1391	36.233		139.631	144.381	148.141	150.621	148.966	102.879		71	63		0.58199	0.345088	102.809	98.5938	35.4781	0.100129	287.331	2.66924
No. 407	AKD08_S_04	AKD08	Standing	B	0.651331	0.614214	0.601132	0.5991	0.572854	0.443922		72.8155	66.7243	62.3748	60.4333	63.234	79.6103		47.427	40.983	37.4955	36.2056	36.2238	35.3408		129.225	128.509	127.436	124.094	112.753	81.4327		58	47		0.929883	0.156354	73.8762	49.395	11.5509	0.0887272	281.888	-18.6425
No. 408	AKD08_S_05	AKD08	Standing	A	0.0422975	0.149403	0.160864	0.106208	0.0904358	0.0793064		204.509	139.996	127.453	134.702	134.455	135.199		8.65021	20.9158	20.5026	14.3064	12.1596	10.7222		9.03399	37.325	43.7251	33.4383	30.1489	24.6468		18	13		0.523395	0.07379	136.286	21.5221	10.0565	0.0124781	221.007	-3.27513
No. 409	AKD08_S_06	AKD08	Standing	E	0.535228	0.397252	0.338677	0.291655	0.249838	0.208919		71.3105	68.7974	73.2226	81.5065	93.4895	111.025		38.1673	27.3299	24.7988	23.7717	23.3572	23.1952		130.25	115.322	103.1	90.6778	78.5088	66.0208		47	31		0.72359	0.149805	140.488	54.501	21.0458	0.0879339	277.34	-3.47395
No. 410	AKD08_S_07	AKD08	Standing	E	0.480306	0.382022	0.328998	0.288353	0.250169	0.218494		77.0331	74.4449	76.2518	80.81	89.2963	101.381		36.9994	28.4396	25.0867	23.3018	22.3392	22.1511		128.547	120.272	111.414	101.469	89.3605	77.244		54	38		0.804652	0.157663	158.145	44.6755	24.9336	0.0694526	317.581	4.11185
No. 411	AKD08_S_08	AKD08	Standing	B	1.06541	0.866419	0.707138	0.572396	0.453137	0.326507		61.2738	58.5472	64.6891	75.5766	91.2564	115.899		65.2818	50.7265	45.7441	43.2598	41.3516	37.8418		134.867	105.963	79.0127	56.8612	38.2761	19.5786		81	54		0.93134	0.174503	88.5967	42.9235	15.4604	0.0969276	281.523	3.5324
No. 412	AKD08_S_09	AKD08	Standing	H	0.640756	0.579803	0.472475	0.43709	0.400197	0.400197		87.7367	90.3094	106.687	102.467	123.471	123.471		56.2178	52.3617	50.4068	44.7872	49.4127	49.4127		117.637	102.483	98.8309	99.9233	88.9289	88.9289		89	86		0.394283	0.400197	123.471	88.9289	49.4127	0.0895827	283.038	-2.47349
No. 413	AKD08_S_10	AKD08	Standing	H	0.707512	0.645621	0.444603	0.394722	0.39562	0.392483		82.9732	81.8026	130.525	125.828	121.937	128.771		58.7045	52.8134	58.0317	49.6672	48.2409	50.5404		102.939	98.915	71.6143	79.877	81.4719	80.3097		88	83		0.490072	0.392483	128.771	80.3097	50.5404	0.0963965	293.929	-3.396
No. 414	AKD08_S_11	AKD08	Standing	I	1.06726	1.01064	0.894387	0.730122	0.554889	0.332334		60.0897	56.117	60.4216	72.2431	92.1119	116.426		64.1314	56.7138	54.0403	52.7463	51.1118	38.6922		140.369	122.715	97.6332	69.778	44.841	25.7529		90	41		1.01689	0.138688	46.5248	71.0777	6.45243	0.0832691	303.849	-10.0142
No. 415	AKD08_S_12	AKD08	Standing	B	0.757762	0.528435	0.419061	0.348992	0.289564	0.187563		80.6449	86.8188	97.3508	111.067	128.901	133.364		61.1096	45.8781	40.7959	38.7614	37.3251	25.0142		96.224	57.2982	35.4453	21.1474	10.5905	24.7131		81	40		0.705249	0.179176	87.9788	53.5617	15.7637	0.104214	289.188	-21.7493
No. 416	AKD08_S_13	AKD08	Standing	I	1.09254	0.893358	0.583048	0.297802	0.223628	0.18811		62.6564	71.1943	87.246	112.75	115.445	118.566		68.4548	63.602	50.8686	33.5773	25.8166	22.3035		129.593	87.2791	63.0599	39.9358	36.7867	37.3579		86	67		0.607305	0.166592	127.186	35.6564	21.1883	0.097699	309.408	-16.0474
No. 417	AKD08_S_14	AKD08	Standing	D	0.459959	0.364302	0.300048	0.263627	0.242392	0.230551		105.219	102.32	106.969	113.012	120.78	130.346		48.3966	37.2753	32.0957	29.793	29.276	30.0514		73.0266	59.3509	47.4925	40.2734	36.1283	34.1094		54	59		0.71949	0.216072	165.005	38.3263	35.6531	0.06867	330.93	2.75362
No. 418	AKD08_S_15	AKD08	Standing	G	0.503242	0.51599	0.481302	0.41341	0.398102	0.398102		100.664	105.168	112.37	116.938	118.633	118.633		50.6586	54.2656	54.0839	48.3434	47.2281	47.2281		68.2489	80.5854	86.5372	71.7397	69.4349	69.4349		73	79		0.3319	0.398102	118.633	69.4349	47.2281	0.12233	253.011	-13.936
No. 419	AKD08_S_16	AKD08	Standing	C	0.555535	0.436379	0.366222	0.321502	0.292414	0.269954		80.9975	77.6446	78.3142	81.6392	87.1071	95.0986		44.997	33.8825	28.6804	26.2471	25.4714	25.6723		97.4799	86.1472	76.5423	68.6039	62.3145	56.8451		46	43		0.828885	0.195942	135.642	43.3333	26.578	0.105137	283.461	-13.3247
No. 420	AKD08_S_17	AKD08	Standing	A	0.0526344	0.0943966	0.154925	0.105374	0.081019	0.0671705		206.218	176.766	152.268	142.189	145.858	154.036		10.8542	16.6862	23.5901	14.983	11.8173	10.3467		13.9946	27.8866	55.5874	46.3234	36.108	28.3626		4	3		0.460158	0.0671705	154.036	28.3626	10.3467	0.0114135	217.654	0.763084
No. 421	AKD08_S_18	AKD08	Standing	C	0.492683	0.400676	0.346846	0.309072	0.279396	0.253425		70.5303	70.321	73.6849	79.8977	90.0042	106.611		34.7491	28.1759	25.5573	24.6941	25.1468	27.0178		100.184	88.8893	77.9682	67.1037	56.0075	45.101		53	64		0.667001	0.204464	149.006	34.3669	30.4665	0.0848042	299.665	-13.9473
No. 422	AKD08_S_19	AKD08	Standing	G	0.503494	0.474162	0.447441	0.385088	0.383758	0.383758		104.949	114.544	114.782	121.787	122.083	122.083		52.8414	54.3124	51.3582	46.8987	46.8503	46.8503		86.3267	86.5106	94.7496	87.7652	87.6394	87.6394		84	85		0.326546	0.383758	122.083	87.6394	46.8503	0.0881453	281.452	-14.6178
No. 423	AKD08_S_20	AKD08	Standing	G	0.539751	0.524195	0.461155	0.451305	0.390918	0.347274		102.587	99.8888	121.444	111.838	119.42	118.07		55.3714	52.3612	56.0044	50.4732	46.6833	41.0028		102.529	98.1212	81.8648	90.1604	80.3168	77.8171		78	85		0.489565	0.347274	118.07	77.8171	41.0028	0.0876295	296.55	-13.056
No. 424	AKD08_S_21	AKD08	Standing	D	0.449331	0.342758	0.270396	0.231522	0.216117	0.211253		92.3055	92.546	99.8022	110.758	122.772	134.767		41.4757	31.7208	26.9861	25.643	26.5331	28.47		83.2306	70.8089	57.6212	48.1469	43.2855	41.2043		52	46		0.658812	0.213439	149.97	44.5436	32.0093	0.0914703	278.011	0.0326661
No. 425	AKD08_S_22	AKD08	Standing	F	0.570381	0.390627	0.327111	0.295193	0.273795	0.258151		100.906	95.9418	98.1852	102.129	107.86	116.381		57.5549	37.4775	32.1174	30.1479	29.5316	30.0439		115.045	95.8436	83.7339	75.2991	68.0805	61.6405		62	54		0.831785	0.212013	149.847	59.6003	31.7695	0.0854697	278.954	-6.14291
No. 426	AKD08_S_23	AKD08	Standing	I	1.17249	1.08994	0.606569	0.440536	0.348133	0.292285		53.0541	54.303	87.9779	80.457	81.4314	80.4107		62.2056	59.187	53.3647	35.4442	28.349	23.5029		123.088	104.554	60.3024	62.1573	54.9226	51.868		85	60		0.784085	0.202556	84.0839	50.7802	17.0317	0.0870593	310.845	-15.2786
No. 427	AKD08_S_24	AKD08	Standing	A	0.0430483	0.138934	0.185439	0.164147	0.141996	0.0969782		207.841	153.397	139.613	129.305	124.634	128.3		8.9472	21.312	25.8897	21.2251	17.6976	12.4423		13.3885	47.884	57.3459	49.278	42.9092	29.7		5	9		0.442838	0.0969782	128.3	29.7	12.4423	0.018959	210.031	3.4326
No. 428	AKD08_S_25	AKD08	Standing	F	0.671011	0.464284	0.369928	0.323394	0.297653	0.28259		82.1503	83.0022	86.5272	90.5607	94.9113	99.3428		55.1238	38.5366	32.0088	29.2868	28.2507	28.0733		96.2512	69.3232	52.5968	42.267	35.612	31.7033		59	35		0.908457	0.220578	120.813	38.644	26.6487	0.0772395	283.757	-6.33729
No. 429	AKD08_S_26	AKD08	Standing	E	0.645115	0.424789	0.325212	0.279835	0.246719	0.217477		82.1316	81.4274	85.7627	90.1585	94.9946	100.504		52.9844	34.5895	27.8911	25.2295	23.4369	21.8574		113.65	80.4131	58.8287	47.3579	39.8855	35.5804		53	36		0.779802	0.176904	107.411	55.495	19.0015	0.100945	306.242	-7.63121
No. 430	AKD08_S_27	AKD08	Standing	F	0.60091	0.459584	0.372219	0.324652	0.298694	0.280199		90.9466	88.4507	91.8868	97.9395	104.791	113.531		54.6508	40.6505	34.202	31.7962	31.3004	31.8112		102.763	85.2123	68.8167	56.8368	48.7651	42.2355		58	40		0.764527	0.221473	125.006	42.4634	27.6854	0.0972317	274.766	-8.15841
No. 431	AKD08_S_28	AKD08	Standing	C	0.544393	0.420843	0.354404	0.315694	0.294806	0.276569		88.1031	90.2129	93.7618	98.2743	103.373	110.415		47.9627	37.9655	33.2295	31.0246	30.4749	30.5373		80.6418	60.2139	46.1589	36.3626	31.0888	29.2861		69	34		0.729436	0.21841	117.762	40.5302	25.7203	0.0767168	279.852	4.20282
No. 432	AKD08_S_29	AKD08	Standing	D	0.440782	0.322842	0.265531	0.237925	0.224369	0.218933		106.141	105.339	106.081	106.543	107.367	109.525		46.7851	34.008	28.1678	25.3492	24.0899	23.9787		77.4367	58.438	46.1983	38.8133	34.6865	33.593		61	47		0.847573	0.224234	136.547	53.3282	30.6185	0.0883458	314.858	2.78143
No. 433	AKD09_C_03	AKD09	Sitting	H	0.45377	0.443898	0.419971	0.478738	0.45376	0.433733		99.9658	94.4729	112.738	99.4351	99.1309	81.8662		45.3615	41.9363	47.3467	47.6034	44.9817	35.508		85.76	80.8897	54.1389	69.8297	54.9998	53.1138		50	50		0.599303	0.363587	91.6753	34.8761	33.332	0.0657237	166.142	4.15973
No. 434	AKD09_C_04	AKD09	Sitting	F	0.367196	0.272691	0.213966	0.197589	0.201633	0.213094		96.1632	92.5102	92.5369	90.5745	90.5241	95.1705		35.3107	25.2267	19.7997	17.8965	18.2527	20.2802		69.2839	49.0381	30.506	21.9452	21.8761	22.2894		33	31		0.595336	0.25868	106.178	27.5178	27.4662	0.0804856	149.689	-0.97346
No. 435	AKD09_C_05	AKD09	Sitting	I	0.297897	0.224731	0.225677	0.22576	0.21022	0.200761		115.445	141.588	145.834	145.589	144.389	143.355		34.3908	31.8191	32.9114	32.8681	30.3534	28.7802		66.1025	37.4211	30.1177	31.2217	29.1115	22.6619		25	25		0.530261	0.19095	142.432	16.6098	27.1974	0.0354153	135.933	10.2881
No. 436	AKD09_C_06	AKD09	Sitting	E	0.423043	0.285149	0.200659	0.187918	0.182423	0.179496		95.5402	95.5883	94.166	93.507	95.906	99.4933		40.4176	27.2569	18.8953	17.5716	17.4954	17.8586		68.7675	50.5992	30.7974	27.5947	26.4997	25.1048		19	19		0.723322	0.183756	102.111	10.2916	18.7635	0.179538	114.127	13.5355
No. 437	AKD09_C_07	AKD09	Sitting	C	0.329956	0.249103	0.237908	0.237012	0.240577	0.242008		116.995	114.663	113.059	112.58	116.329	118.269		38.603	28.563	26.8978	26.6829	27.9862	28.622		64.0784	48.5021	43.5705	39.3617	32.8765	29.8265		50	50		0.422052	0.242008	118.269	29.8265	28.622	0.0300937	149.342	-4.6386
No. 438	AKD09_C_08	AKD09	Sitting	A	0.148962	0.257486	0.272129	0.282456	0.247112	0.247112		136.345	131.204	149.898	128.598	127.21	127.21		20.3102	33.7833	40.7916	36.3231	31.4351	31.4351		37.3165	63.0508	41.0487	42.6587	16.3481	16.3481		39	50		0.377288	0.247112	127.21	16.3481	31.4351	0.0272892	149.827	6.14329
No. 439	AKD09_C_09	AKD09	Sitting	B	0.337362	0.227428	0.213337	0.211751	0.207892	0.196471		131.384	131.215	130.835	131.57	132.084	129.127		44.3238	29.8419	27.9119	27.8602	27.4593	25.3698		68.1684	45.4953	36.6162	30.5631	26.5908	23.3971		25	37		0.647128	0.0962174	117.67	-9.98086	11.3219	0.0327146	136.675	3.99158
No. 440	AKD09_C_10	AKD09	Sitting	E	0.380306	0.247528	0.223424	0.213916	0.196859	0.182744		130.908	135.489	135.97	135.458	133.903	132.746		49.7852	33.5373	30.379	28.9767	26.3599	24.2585		80.3135	55.3056	46.04	37.831	28.9091	27.1432		32	37		0.580696	0.17596	130.719	26.1947	23.0013	0.0288752	143.259	3.83759
No. 441	AKD09_C_11	AKD09	Sitting	B	0.286813	0.223176	0.202994	0.203755	0.206533	0.2045		136.215	135.374	131.616	131.647	130.673	129.285		39.0684	30.2123	26.7171	26.8236	26.9882	26.4387		57.5025	41.1926	27.9846	24.0234	22.928	17.679		25	29		0.503813	0.2045	129.285	17.679	26.4387	0.0142285	143.962	0.156817
No. 442	AKD09_C_12	AKD09	Sitting	G	0.346713	0.294527	0.263183	0.257503	0.274236	0.298496		146.251	148.541	151.789	151.903	151.653	152.677		50.707	43.7493	39.9482	39.1156	41.5887	45.5737		69.2805	49.6702	44.0207	40.3645	36.6612	36.2432		75	75		0.42381	0.298496	152.677	36.2432	45.5737	0.0752355	117.453	2.62099
No. 443	AKD09_C_13	AKD09	Sitting	G	0.409284	0.392614	0.383353	0.304789	0.320222	0.358547		127.599	124.893	120.841	121.792	123.838	124.393		52.2242	49.035	46.3249	37.1209	39.6558	44.6007		87.59	80.2159	76.099	55.3454	50.755	52.6624		82	82		0.438061	0.358547	124.393	52.6624	44.6007	0.0193309	128.489	8.22483
No. 444	AKD09_C_14	AKD09	Sitting	F	0.320891	0.209242	0.207393	0.212997	0.226894	0.254261		139.023	137.683	135.781	134.84	134.802	127.614		44.6114	28.8091	28.16	28.7206	30.5858	32.4473		49.0399	22.5178	20.0524	19.037	18.2387	19.6289		37	25		0.472345	0.254261	127.614	19.6289	32.4473	0.074177	149.958	-0.384021
No. 445	AKD09_C_15	AKD09	Sitting	D	0.337576	0.214397	0.214295	0.222278	0.231528	0.224835		142.867	147.742	146.379	145.949	145.582	139.169		48.2284	31.6754	31.3683	32.4412	33.7063	31.2899		84.1554	57.8619	53.2868	51.0896	48.8341	40.5862		44	56		0.432479	0.224835	139.169	40.5862	31.2899	0.0288208	136.278	5.36617
No. 446	AKD09_C_16	AKD09	Sitting	D	0.321547	0.238918	0.21863	0.234364	0.244863	0.24568		120.017	121.784	123.336	125.307	125.834	123.289		38.5912	29.0965	26.9649	29.3674	30.812	30.2897		58.4338	41.8285	32.4044	29.7955	27.443	27.2414		36	53		0.416513	0.24568	123.289	27.2414	30.2897	0.0429423	132.851	-1.5294
No. 447	AKD09_C_17	AKD09	Sitting	A	0.0181475	0.129007	0.140382	0.127479	0.11799	0.11029		137.073	127.535	131.704	157.609	155.862	155.776		2.48753	16.4529	18.4889	20.0918	18.3902	17.1806		0.583712	29.7725	21.7254	6.4388	6.39315	4.47342		0	0		0.474887	0.11029	155.776	4.47342	17.1806	0.0176964	136.629	-4.91898
No. 448	AKD09_C_18	AKD09	Sitting	C	0.393738	0.277855	0.248769	0.240299	0.238967	0.24169		157.256	152.239	149.564	146.833	144.967	144.633		61.9175	42.3004	37.207	35.2837	34.6424	34.9563		76.9828	54.382	45.2623	40.3087	36.3805	32.4031		42	55		0.589921	0.249607	138.938	25.9727	34.6799	0.0293216	147.909	-2.28336
No. 449	AKD09_C_19	AKD09	Sitting	D	0.360227	0.223802	0.208659	0.211633	0.220629	0.244826		145.78	142.015	137.188	133.616	133.347	130.76		52.5138	31.7831	28.6255	28.2776	29.4203	32.0134		60.7078	34.5193	27.106	24.0415	22.3999	22.1841		45	45		0.487172	0.244826	130.76	22.1841	32.0134	0.0332333	143.335	-1.43369
No. 450	AKD09_C_20	AKD09	Sitting	H	0.348169	0.334118	0.285879	0.303383	0.361774	0.361774		133.398	126.578	136.662	137.857	138.405	138.405		46.4449	42.2919	39.069	41.8235	50.0714	50.0714		61.254	55.6224	31.8506	34.1306	39.0812	39.0812		85	88		0.335299	0.361774	138.405	39.0812	50.0714	0.0151526	144.956	-6.63173
No. 451	AKD09_C_21	AKD09	Sitting	F	0.434315	0.257888	0.231307	0.225558	0.223137	0.226784		135.569	122.978	118.898	116.245	117.707	120.443		58.8796	31.7145	27.502	26.2199	26.2648	27.3145		88.1322	57.8968	49.8988	46.0954	44.4299	43.8349		40	43		0.608325	0.261111	116.619	41.9118	30.4506	0.0300745	147.669	3.53144
No. 452	AKD09_C_22	AKD09	Sitting	I	0.330302	0.284552	0.251302	0.217882	0.206459	0.206137		163.446	158.342	156.533	152.781	152.737	152.259		53.9867	45.0565	39.337	33.2883	31.5339	31.3863		70.9906	58.318	49.221	40.29	31.9283	30.0394		45	37		0.411541	0.206137	152.259	30.0394	31.3863	0.0474358	146.364	0.902368
No. 453	AKD09_C_23	AKD09	Sitting	G	0.391835	0.383371	0.370949	0.344967	0.34421	0.34421		134.05	137.04	164.92	156.48	159.698	159.698		52.5255	52.5372	61.1769	53.9803	54.9694	54.9694		77.2216	56.0851	52.4107	42.7214	34.4818	34.4818		81	80		0.363028	0.34421	159.698	34.4818	54.9694	0.0430709	157.535	2.53294
No. 454	AKD09_C_24	AKD09	Sitting	H	0.51027	0.415423	0.413545	0.387806	0.297336	0.297336		97.8785	100.973	103.703	109.763	119.987	119.987		49.9444	41.9467	42.8857	42.5667	35.6765	35.6765		85.4061	73.3555	67.1952	66.3374	43.035	43.035		49	57		0.346301	0.297336	119.987	43.035	35.6765	0.0289828	148.487	13.352
No. 455	AKD09_C_25	AKD09	Sitting	B	0.371772	0.241863	0.205657	0.199181	0.202065	0.110422		148	146.788	145.877	144.156	143.229	135.831		55.0221	35.5026	30.0007	28.7132	28.9416	14.9986		67.7958	43.3718	31.6194	24.3361	18.6239	-8.81007		38	25		0.623673	0.104153	127.951	-19.748	13.3265	0.015337	153.369	0.544425
No. 456	AKD09_C_26	AKD09	Sitting	I	0.330557	0.298397	0.258872	0.218608	0.213006	0.213006		176.212	188.595	188.182	185.187	184.189	184.189		58.2482	56.2762	48.715	40.4834	39.2333	39.2333		57.8602	44.3052	30.7694	12.0323	4.57837	4.57837		65	62		0.402103	0.213006	184.189	4.57837	39.2333	0.0668782	142.371	1.07678
No. 457	AKD09_C_27	AKD09	Sitting	E	0.397157	0.243559	0.211577	0.199332	0.191362	0.184003		168.137	164.801	161.916	159.344	157.943	157.383		66.7767	40.1387	34.2577	31.7623	30.2243	28.9588		56.5115	29.9181	23.4162	20.4343	18.157	15.8556		50	41		0.743695	0.176229	141.186	15.3261	24.8811	0.0153954	154.465	-7.08205
No. 458	AKD09_C_28	AKD09	Sitting	C	0.52932	0.334202	0.286196	0.281784	0.284389	0.281985		111.946	108.242	109.685	106.259	102.992	102.841		59.2553	36.1747	31.3915	29.9422	29.2897	28.9995		104.239	69.5092	51.9091	42.2762	34.9524	27.5532		64	50		0.562856	0.265595	107.6	25.3036	28.5781	0.0660305	153.228	5.66049
No. 459	AKD09_C_29	AKD09	Sitting	A	0.207372	0.234914	0.184215	0.113582	0.100133	0.100133		160.16	165.15	166.375	172.723	170.025	170.025		33.2126	38.7959	30.6488	19.6181	17.0251	17.0251		40.4623	49.3539	39.2719	13.2732	5.79583	5.79583		37	25		0.39042	0.100133	170.025	5.79583	17.0251	0.0679896	138.628	7.78851
No. 460	AKD09_S_03	AKD09	Standing	E	0.321494	0.273969	0.256204	0.250194	0.248953	0.249471		144.699	144.801	142.521	138.646	133.875	129.341		46.5199	39.6709	36.5145	34.6884	33.3286	32.2669		103.229	95.1245	90.6983	87.9493	85.326	82.1075		36	42		0.85401	0.263905	111.051	59.7009	29.307	0.0978841	234.264	1.0121
No. 461	AKD09_S_04	AKD09	Standing	F	0.432365	0.36342	0.340383	0.342839	0.347511	0.336032		113.039	112.736	110.668	107.14	105.717	109.049		48.8742	40.9703	37.6694	36.7319	36.7378	36.6438		149.62	138.254	130.783	127.36	123.288	115.816		75	75		0.57532	0.301202	115.584	110.43	34.814	0.0333328	301.175	-5.87865
No. 462	AKD09_S_05	AKD09	Standing	F	0.450184	0.382455	0.373811	0.372899	0.367624	0.350062		99.5756	81.8142	78.7181	78.1872	80.0533	85.3501		44.8273	31.2903	29.4257	29.156	29.4295	29.8778		151.034	154.757	154.201	151.72	146.291	136.804		50	50		0.618229	0.300599	101.095	117.631	30.3891	0.0382716	308.971	2.58038
No. 463	AKD09_S_06	AKD09	Standing	A	0.101236	0.11366	0.135318	0.12106	0.116404	0.116404		217.557	216.798	211.17	221.448	239.788	239.788		22.0246	24.6413	28.5752	26.8084	27.9123	27.9123		64.6776	73.9424	82.7778	83.2369	86.2599	86.2599		39	41		0.386105	0.116404	239.788	86.2599	27.9123	0.0312187	258.372	9.1582
No. 464	AKD09_S_07	AKD09	Standing	B	0.443304	0.380354	0.372743	0.365109	0.339771	0.214943		121.915	111.598	108.103	109.122	114.906	135.572		54.0454	42.4468	40.2946	39.8413	39.0419	29.1401		152.506	145.482	140.777	134.594	126.128	94.6156		50	36		0.460981	0.214943	135.572	94.6156	29.1401	0.0405227	320.196	5.29003
No. 465	AKD09_S_08	AKD09	Standing	E	0.457385	0.405303	0.362355	0.326143	0.293653	0.260107		104.049	99.7244	97.5414	97.2742	98.7498	101.876		47.5906	40.4186	35.3446	31.7253	28.9982	26.4987		152.963	150.423	145.483	137.784	127.593	114.299		38	37		0.833666	0.198412	105.205	84.5443	20.8741	0.0518703	324.833	0.997553
No. 466	AKD09_S_09	AKD09	Standing	I	0.541179	0.526207	0.472355	0.448057	0.438401	0.438401		97.9343	101.055	96.3131	98.158	99.9737	99.9737		53	53.1758	45.494	43.9804	43.8286	43.8286		162.048	159.891	148.308	142.855	138.358	138.358		60	63		0.318302	0.438401	99.9737	138.358	43.8286	0.0827205	265.797	2.95233
No. 467	AKD09_S_10	AKD09	Standing	A	0.0156116	0.10431	0.161723	0.161791	0.15946	0.15946		255.236	198.141	169.66	176.334	179.699	179.699		3.98464	20.6682	27.4379	28.5293	28.6548	28.6548		14.9552	43.5372	86.2428	96.2893	96.8225	96.8225		40	42		0.361792	0.15946	179.699	96.8225	28.6548	0.0640757	273.458	-3.17923
No. 468	AKD09_S_11	AKD09	Standing	G	0.417143	0.479682	0.5031	0.483471	0.382585	0.382585		143.015	130.113	121.488	117.903	146.47	146.47		59.6578	62.413	61.1205	57.0027	56.0372	56.0372		150.718	156.545	156.638	145.599	130.856	130.856		85	88		0.376245	0.382585	146.47	130.856	56.0372	0.0535165	250.304	21.6865
No. 469	AKD09_S_12	AKD09	Standing
No. 470	AKD09_S_13	AKD09	Standing	G	0.5041	0.550763	0.602255	0.608148	0.57858	0.423691		117.097	101.842	92.2685	84.3125	75.8476	84.766		59.0288	56.0906	55.5692	51.2745	43.8839	35.9146		149.136	155.745	157.562	153.536	142.551	113.411		75	75		0.575992	0.352516	96.2061	104.592	33.9142	0.0652423	374.687	-3.13946
No. 471	AKD09_S_14	AKD09	Standing	D	0.407109	0.360335	0.314492	0.288296	0.284554	0.290094		137.533	132.408	129.326	124.206	116.551	111.333		55.9908	47.7111	40.6718	35.8081	33.1651	32.297		120.336	115.79	107.017	99.0922	94.245	90.1184		25	25		0.638404	0.269448	117.94	82.7405	31.7786	0.0573288	369.101	-0.355741
No. 472	AKD09_S_15	AKD09	Standing	I	0.611517	0.55804	0.509705	0.489456	0.374671	0.376061		89.7035	92.034	103.406	105.2	120.69	120.826		54.8553	51.3586	52.7068	51.4907	45.2189	45.4379		181.766	159.547	152.545	145.262	128.297	128.204		58	57		0.413734	0.376061	120.826	128.204	45.4379	0.0725251	314.149	0.0801545
No. 473	AKD09_S_16	AKD09	Standing	D	0.412463	0.343848	0.309227	0.300094	0.301479	0.30532		150.173	111.718	108.424	103.664	99.2107	96.6842		61.941	38.414	33.5275	31.109	29.91	29.5196		93.8704	100.14	93.7493	90.6585	88.4629	85.4412		42	41		0.71274	0.267062	119.64	72.8348	31.9513	0.0506148	374.743	0.429119
No. 474	AKD09_S_17	AKD09	Standing	B	0.726207	0.700727	0.706565	0.70844	0.6568	0.417454		73.002	64.575	59.4138	56.4106	56.8651	73.9928		53.0145	45.2495	41.9797	39.9635	37.3491	30.8886		172.459	170.337	166.289	158.218	138.517	90.2821		63	36		0.866656	0.217538	86.4438	95.8314	18.8048	0.0639374	367.267	9.08548
No. 475	AKD09_S_18	AKD09	Standing	B	0.622249	0.48816	0.469143	0.476878	0.482009	0.222701		96.6183	94.1023	90.5392	87.3154	85.7081	122.47		60.1206	45.9369	42.4758	41.6387	41.3121	27.2742		168.686	144.866	134.92	129.469	123.074	97.0188		53	50		0.534227	0.216476	119.211	98.8814	25.8064	0.0644903	340.488	3.17618
No. 476	AKD09_S_19	AKD09	Standing	A	0.0331929	0.0930419	0.163425	0.146443	0.128116	0.120651		335.131	217.129	164.777	186.789	201.873	209.081		11.124	20.2021	26.9287	27.3539	25.8631	25.2259		6.24068	25.3305	83.0177	103.628	100.339	97.0375		25	25		0.428096	0.120651	209.081	97.0375	25.2259	0.0299348	326.544	2.29097
No. 477	AKD09_S_20	AKD09	Standing	E	0.470961	0.420606	0.378296	0.341311	0.301151	0.25945		125.968	99.1314	93.3887	90.4969	90.4116	93.9156		59.3262	41.6952	35.3286	30.8876	27.2275	24.3664		138.885	153.877	150.56	144.734	135.288	122.106		60	40		0.822811	0.193286	114.794	85.6476	22.1881	0.0596696	350.689	-1.34287
No. 478	AKD09_S_21	AKD09	Standing	C	0.42555	0.347153	0.306464	0.285277	0.275296	0.271049		115.163	110.635	108.082	105.522	102.991	101.885		49.0077	38.4071	33.1232	30.103	28.3532	27.6158		137.569	125.72	116.064	108.24	101.44	94.4078		59	44		0.706264	0.237532	126.129	81.1783	29.9596	0.0594513	341.007	5.10639
No. 479	AKD09_S_22	AKD09	Standing	H	0.52052	0.529437	0.547717	0.478745	0.378718	0.360764		114.267	108.453	103.706	115.066	158.596	171.212		59.4783	57.419	56.8014	55.0872	60.0633	61.7671		153.693	155.326	155.606	141.471	116.545	117.758		87	87		0.410533	0.360764	171.212	117.758	61.7671	0.0635681	388.064	-2.22898
No. 480	AKD09_S_23	AKD09	Standing	D	0.433564	0.335702	0.291096	0.27468	0.268373	0.267262		131.974	127.785	124.078	119.873	115.393	112.819		57.2192	42.8977	36.1186	32.9268	30.9684	30.1522		121.42	108.064	98.0753	92.1198	87.1539	81.8233		37	40		0.639128	0.244723	142.077	63.5686	34.7694	0.0530577	384.668	-1.64308
No. 481	AKD09_S_24	AKD09	Standing	I	0.723659	0.618348	0.574147	0.396629	0.39553	0.39553		88.3048	86.2315	87.3743	146.173	143.248	143.248		63.9026	53.3211	50.1657	57.9767	56.6591	56.6591		197.473	165.054	144.968	146.171	144.24	144.24		75	75		0.367513	0.39553	143.248	144.24	56.6591	0.0623955	337.839	0.87279
No. 482	AKD09_S_25	AKD09	Standing	H	0.531343	0.535696	0.555967	0.509214	0.425075	0.400071		137.956	132.282	126.228	122.659	124.141	124.797		73.302	70.8628	70.1785	62.4597	52.769	49.9275		143.703	144.499	144.461	132.615	128.962	127.607		66	65		0.576681	0.411451	127.185	130.72	52.3304	0.0476483	344.569	-3.50043
No. 483	AKD09_S_26	AKD09	Standing	H	0.516587	0.505915	0.508938	0.505622	0.450439	0.351955		125.842	114.807	108.48	107.799	108.701	134.718		65.0086	58.0827	55.2094	54.5056	48.963	47.4147		152.021	153.862	153.696	149.906	137.995	124.237		59	58		0.504356	0.351955	134.718	124.237	47.4147	0.0497423	301.351	13.7374
No. 484	AKD09_S_27	AKD09	Standing	G	0.58514	0.545417	0.55713	0.519305	0.488704	0.346219		123.457	114.469	103.998	100.016	101.416	148.514		72.2393	62.4332	57.9407	51.9388	49.5625	51.4184		151.681	147.992	145.525	152.45	151.815	135.42		59	59		0.48434	0.346219	148.514	135.42	51.4184	0.0640466	361.158	2.96519
No. 485	AKD09_S_28	AKD09	Standing	C	0.584884	0.41496	0.356991	0.322722	0.301111	0.287997		112.735	106.951	102.847	97.7726	92.0354	86.6813		65.9371	44.3803	36.7157	31.5534	27.7128	24.964		147.636	129.219	119.809	112.472	105.674	98.8083		37	39		0.885159	0.233597	101.329	67.1544	23.6703	0.0498169	374.926	-0.676518
No. 486	AKD09_S_29	AKD09	Standing	C	0.654584	0.40048	0.353628	0.331491	0.318718	0.307938		92.1647	90.1875	88.3908	86.8944	85.9305	86.0686		60.3296	36.1183	31.2575	28.8047	27.3876	26.5038		141.048	116.862	106.499	98.2817	91.1259	84.6676		27	26		0.692642	0.246291	112.512	81.8589	27.7106	0.0711977	298.988	-4.79629
No. 487	AKD10_C_03	AKD10	Sitting	C	0.634593	0.399189	0.283955	0.235424	0.217958	0.216835		119.089	122.331	127.185	123.711	112.119	99.8265		75.5729	48.8334	36.1148	29.1245	24.4371	21.6459		103.663	64.9721	40.4313	27.3246	20.2386	16.8433		75	30		0.935418	0.26039	55.5527	10.948	14.4654	0.082331	130.471	3.94953
No. 488	AKD10_C_04	AKD10	Sitting	C	0.65664	0.404669	0.291637	0.23416	0.21085	0.209524		118.093	123.689	128.106	127.069	118.273	107.568		77.5445	50.0532	37.3604	29.7545	24.9379	22.538		103.233	63.4375	41.1669	27.1922	18.7327	14.7155		64	24		1.03517	0.240288	67.1227	1.82566	16.1288	0.0645439	136.627	-1.50793
No. 489	AKD10_C_05	AKD10	Sitting	E	0.440684	0.280979	0.250126	0.244055	0.244526	0.24683		131.979	132.698	127.676	120.586	112.199	103.971		58.1611	37.2854	31.935	29.4297	27.4356	25.6631		92.3228	58.6307	47.1095	41.1492	36.3111	32.6845		63	29		0.938497	0.256835	78.0661	14.2929	20.0501	0.064636	137.024	7.33502
No. 490	AKD10_C_06	AKD10	Sitting	A	0.194143	0.157928	0.170628	0.132892	0.111726	0.111726		151.329	153.103	146.27	136.378	130.61	130.61		29.3795	24.1793	24.9577	18.1236	14.5926	14.5926		46.1355	36.3777	31.1209	3.24885	-8.6785	-8.6785		19	40		0.385848	0.111726	130.61	-8.6785	14.5926	0.0581121	142.12	3.03951
No. 491	AKD10_C_07	AKD10	Sitting	H	0.712869	0.537483	0.452026	0.433035	0.429386	0.423431		102.196	107.053	110.599	105.838	101.221	97.4113		72.8522	57.5389	49.9936	45.8316	43.4629	41.247		98.0267	68.6204	48.3611	37.2496	28.3241	21.9218		76	50		0.487511	0.423431	97.4113	21.9218	41.247	0.120299	136.258	8.97068
No. 492	AKD10_C_08	AKD10	Sitting	H	0.67459	0.481335	0.414416	0.401981	0.412083	0.418309		90.5694	94.9739	100.533	101.724	98.1914	95.0511		61.0972	45.7143	41.6623	40.8913	40.463	39.7608		90.1745	57.4971	40.6885	31.858	27.5776	24.6587		64	71		0.542568	0.421453	92.6143	23.4959	39.0326	0.075441	141.643	1.26576
No. 493	AKD10_C_09	AKD10	Sitting	F	0.727053	0.350125	0.261554	0.236802	0.235131	0.243231		112.418	117.418	118.977	114.033	106.226	97.4557		81.7337	41.1109	31.1189	27.0031	24.977	23.7042		113.849	57.555	39.192	31.2155	27.3224	24.681		65	67		1.02389	0.29687	62.9148	7.54967	18.6775	0.0618568	143.072	6.4992
No. 494	AKD10_C_10	AKD10	Sitting	A	0.140785	0.179937	0.182141	0.168943	0.170581	0.170304		150.201	148.365	141.707	140.778	140.469	140.558		21.146	26.6963	25.8106	23.7835	23.9612	23.9375		78.7573	82.6598	82.9807	69.7132	63.4831	58.3264		25	40		0.427754	0.170304	140.558	58.3264	23.9375	0.0895696	133.089	-13.9409
No. 495	AKD10_C_11	AKD10	Sitting	I	0.775404	0.541918	0.447244	0.362423	0.335322	0.321643		107.8	110.378	104.166	95.7546	86.4953	81.6122		83.5884	59.8156	46.5874	34.7037	29.0038	26.25		116.918	59.809	37.0147	19.3435	11.141	6.3612		92	91		0.417675	0.321643	81.6122	6.3612	26.25	0.0562492	145.38	7.30956
No. 496	AKD10_C_12	AKD10	Sitting	E	0.667754	0.44774	0.323982	0.269318	0.250221	0.249935		97.9886	99.6161	102.133	101.701	97.5652	90.6118		65.4323	44.6022	33.0892	27.39	24.4129	22.647		97.1467	63.1549	39.4192	25.9618	18.378	13.6502		81	87		0.60327	0.271232	78.0492	11.8422	21.1695	0.0833164	140.19	2.46484
No. 497	AKD10_C_13	AKD10	Sitting	F	0.625229	0.43343	0.319251	0.260042	0.234159	0.23067		86.8727	87.1539	89.3166	90.8847	90.5329	87.5951		54.3153	37.7751	28.5144	23.6339	21.1991	20.2055		78.8725	47.4032	24.0239	7.64944	-5.02106	-16.6022		79	83		0.625405	0.260653	79.4705	-33.6633	20.7143	0.083168	138.623	3.32136
No. 498	AKD10_C_14	AKD10	Sitting	A	0.172988	0.158594	0.198324	0.197062	0.197062	0.197062		159.661	161.246	149.523	145.183	145.183	145.183		27.6195	25.5727	29.654	28.6101	28.6101	28.6101		17.1667	12.1387	7.26932	4.22669	4.22669	4.22669		2	3		0.242352	0.197062	145.183	4.22669	28.6101	0.0616912	142.601	-2.67954
No. 499	AKD10_C_15	AKD10	Sitting	D	0.365776	0.365776	0.263827	0.221682	0.216558	0.22243		134.156	134.156	136.653	135.394	126.442	117.526		49.071	49.071	36.0527	30.0145	27.3821	26.1413		70.9269	70.9269	48.6642	33.6848	24.7261	20.1851		17	80		0.786596	0.245531	96.0865	12.9312	23.5922	0.0580732	140.423	1.23717
No. 500	AKD10_C_16	AKD10	Sitting	B	0.701052	0.51647	0.404376	0.342018	0.315681	0.314945		84.438	85.719	89.6424	92.96	93.4453	90.0016		59.1954	44.2712	36.2492	31.794	29.4989	28.3455		115.652	85.5101	63.2731	47.8201	37.7766	31.7649		69	67		0.618107	0.242883	75.8583	42.7235	18.4247	0.0706612	140.418	7.92266
No. 501	AKD10_C_17	AKD10	Sitting	D	0.549705	0.396061	0.312311	0.269172	0.246321	0.235322		124.895	126.829	129.481	130.616	129.531	126.026		68.6553	50.2319	40.4383	35.1582	31.9061	29.6568		88.9357	64.0985	47.7447	37.4709	30.3653	25.04		64	61		0.811979	0.264174	89.2175	10.703	23.5689	0.0825298	138.759	12.8201
No. 502	AKD10_C_18	AKD10	Sitting	B	0.51292	0.385519	0.333238	0.310036	0.299072	0.296386		128.474	132.93	133.186	130.154	124.759	118.313		65.8969	51.2471	44.3827	40.3525	37.312	35.0663		98.7001	75.7422	64.3061	57.9076	53.3157	49.8373		74	77		0.98314	0.33121	85.9009	38.4755	28.4512	0.0488589	144.595	11.4191
No. 503	AKD10_C_19	AKD10	Sitting	H	0.495863	0.409682	0.392995	0.39711	0.415872	0.444798		144.036	146.493	147.763	145.816	139.675	127.134		71.4221	60.0158	58.0704	57.9048	58.0867	56.5489		92.1473	74.8854	66.9522	61.9711	57.7434	52.2527		55	60		0.546094	0.441933	114.774	46.8203	50.7225	0.0459529	142.462	3.9546
No. 504	AKD10_C_20	AKD10	Sitting	G	0.553584	0.489559	0.444083	0.434208	0.410141	0.405168		118.75	120.526	122.144	118.027	111.641	111.195		65.7378	59.0046	54.2423	51.2481	45.7885	45.0526		92.3566	77.8567	58.3953	48.8359	34.151	31.9218		53	57		0.406282	0.405168	111.195	31.9218	45.0526	0.134841	135.405	3.31518
No. 505	AKD10_C_21	AKD10	Sitting	G	0.453883	0.422007	0.413957	0.409858	0.405758	0.403947		139.564	135.925	129.802	124.515	120.188	119.225		63.3455	57.3612	53.7323	51.0337	48.7674	48.1604		70.7899	61.6989	56.1039	48.2651	38.0748	33.1344		45	62		0.426764	0.403947	119.225	33.1344	48.1604	0.106869	137.269	-0.925187
No. 506	AKD10_C_22	AKD10	Sitting	E	0.657432	0.368124	0.252379	0.196233	0.169722	0.161339		124.979	119.917	123.48	126.052	126.106	123.938		82.1655	44.1444	31.1639	24.7355	21.4029	19.9961		94.2963	51.7025	28.951	15.2585	6.37851	0.762228		51	67		0.964332	0.219937	95.9152	-6.89591	21.0953	0.0947972	140.7	-0.44327
No. 507	AKD10_C_23	AKD10	Sitting	C	0.56298	0.330203	0.259822	0.231401	0.218875	0.214308		128.621	132.552	131.712	126.553	119.858	113.653		72.4109	43.7691	34.2216	29.2844	26.2338	24.3568		95.322	56.6117	42.2227	35.1771	30.7587	27.3511		53	27		0.964261	0.230981	90.0059	18.2457	20.7897	0.0841546	133.343	11.1496
No. 508	AKD10_C_24	AKD10	Sitting	I	0.82526	0.673721	0.663595	0.655745	0.650783	0.650783		120.559	124.807	119.989	114.244	112.962	112.962		99.4927	84.0849	79.624	74.915	73.5137	73.5137		116.224	88.7725	84.688	83.6307	83.0191	83.0191		80	96		0.312461	0.650783	112.962	83.0191	73.5137	0.11505	126.715	7.64701
No. 509	AKD10_C_25	AKD10	Sitting	F	0.434966	0.295359	0.237805	0.216785	0.211246	0.21438		117.281	120.997	122.911	122.443	121.008	119.57		51.0133	35.7375	29.2288	26.5437	25.5626	25.6334		54.2701	29.7134	17.4843	11.6349	8.19428	5.86819		35	45		0.872465	0.272975	102.337	-4.64498	27.9355	0.220965	122.625	9.87653
No. 510	AKD10_C_26	AKD10	Sitting	G	0.466087	0.435134	0.441004	0.437558	0.424829	0.424829		153.986	151.304	141.739	133.062	128.48	128.48		71.771	65.8375	62.5074	58.2225	54.5819	54.5819		85.5295	75.5831	71.3698	69.4387	61.911	61.911		54	59		0.362909	0.424829	128.48	61.911	54.5819	0.128279	137.754	15.347
No. 511	AKD10_C_27	AKD10	Sitting	I	0.791917	0.607951	0.599285	0.565111	0.565111	0.565111		114.289	115.827	110.896	115.865	115.865	115.865		90.5072	70.4174	66.4584	65.4767	65.4767	65.4767		102.728	69.2943	71.5853	58.3255	58.3255	58.3255		83	91		0.240202	0.565111	115.865	58.3255	65.4767	0.134657	136.42	6.28717
No. 512	AKD10_C_28	AKD10	Sitting	D	0.550293	0.424508	0.325115	0.27369	0.259405	0.265635		105.345	101.907	105.473	111.655	108.917	99.6539		57.9705	43.2605	34.2909	30.5588	28.2536	26.4716		99.6874	81.0965	58.4738	39.7422	26.2294	22.2865		38	6		0.94455	0.284651	88.0499	5.25147	25.0635	0.118532	139.438	3.38103
No. 513	AKD10_C_29	AKD10	Sitting	B	0.54529	0.417411	0.359526	0.331904	0.324063	0.326069		119.463	122.996	123.847	121.494	117.223	111.827		65.1419	51.34	44.5262	40.3244	37.9876	36.4634		81.3032	58.7323	46.1723	37.9894	33.1007	29.402		76	68		0.962896	0.371979	80.6444	16.5383	29.998	0.141673	131.378	16.0855
No. 514	AKD10_S_03	AKD10	Standing	I	1.02072	0.819362	0.745236	0.608297	0.580474	0.580474		92.4464	95.8305	99.9954	119.566	126.317	126.317		94.3618	78.5199	74.5202	72.7317	73.3237	73.3237		141.937	105.884	86.1559	66.8449	70.733	70.733		87	92		0.323658	0.580474	126.317	70.733	73.3237	0.0723956	227.076	-3.46071
No. 515	AKD10_S_04	AKD10	Standing	H	0.613461	0.495862	0.457832	0.445791	0.443184	0.436649		97.9292	92.7662	88.4641	84.5544	82.4043	83.7435		60.0758	45.9992	40.5017	37.6936	36.5203	36.5665		107.56	90.7012	82.3735	77.2467	74.0641	71.3978		27	57		0.716842	0.35341	120.915	61.0791	42.7327	0.0953656	207.221	10.992
No. 516	AKD10_S_05	AKD10	Standing	I	0.748821	0.716196	0.663719	0.590805	0.511775	0.511775		122.568	118.322	120.778	130.755	146.589	146.589		91.7812	84.7417	80.1628	77.2508	75.0205	75.0205		115.954	108.018	94.6433	79.153	75.8798	75.8798		65	69		0.388905	0.511775	146.589	75.8798	75.0205	0.0839499	201.872	-0.245974
No. 517	AKD10_S_06	AKD10	Standing	C	0.616514	0.453169	0.362023	0.304035	0.269757	0.248209		114.32	114.638	114.382	112.728	109.972	106.623		70.4802	51.9502	41.4088	34.2733	29.6657	26.4647		113.352	89.4185	73.4997	61.511	52.9894	46.3144		34	43		1.22285	0.226283	111.036	28.4554	25.1255	0.06351	195.225	1.82206
No. 518	AKD10_S_07	AKD10	Standing	I	0.947189	0.841316	0.74775	0.63295	0.512056	0.443259		100.297	98.9285	102.131	111.185	127.49	149.014		95.0005	83.2301	76.3683	70.3743	65.282	66.0521		149.034	123.053	99.6613	73.9432	49.6099	66.4519		65	72		0.496027	0.443259	149.014	66.4519	66.0521	0.076231	232.15	24.034
No. 519	AKD10_S_08	AKD10	Standing	H	0.691826	0.608744	0.55729	0.538596	0.532709	0.4632		86.6332	85.7863	85.8959	85.2526	85.4889	108.579		59.9351	52.2219	47.8689	45.9167	45.5407	50.2939		128.911	114.457	100.79	91.1811	81.6223	57.8948		42	36		0.492549	0.4632	108.579	57.8948	50.2939	0.080648	240.648	3.31834
No. 520	AKD10_S_09	AKD10	Standing	B	0.87212	0.6306	0.507055	0.435077	0.393743	0.363171		92.0845	94.6589	96.4194	96.7609	96.1813	95.6041		80.3087	59.6919	48.8899	42.0984	37.8707	34.7207		127.071	91.5583	69.1638	53.2233	41.9363	32.059		62	70		0.990441	0.172921	165.976	29.1689	28.7008	0.0685251	222.299	-2.7428
No. 521	AKD10_S_10	AKD10	Standing	H	0.611609	0.478812	0.446293	0.438993	0.416433	0.416433		103.977	107.287	108.023	110.255	125.21	125.21		63.5932	51.3704	48.2097	48.4011	52.1417	52.1417		108.996	85.2015	75.7543	70.648	62.5636	62.5636		56	62		0.399143	0.416433	125.21	62.5636	52.1417	0.0849406	186.981	6.9498
No. 522	AKD10_S_11	AKD10	Standing	C	0.695265	0.462945	0.358642	0.307739	0.273824	0.254204		107.222	107.365	106.81	104.569	100.801	96.9777		74.5474	49.704	38.3066	32.18	27.6016	24.6522		113.604	79.7267	60.9394	50.1463	41.6119	35.4666		72	71		1.04099	0.210862	150.648	29.7031	31.7658	0.0652427	243.751	-6.93624
No. 523	AKD10_S_12	AKD10	Standing	G	0.691439	0.537	0.488852	0.467816	0.451445	0.431289		110.409	113.276	114.375	117.082	123.485	135.891		76.3411	60.8294	55.9125	54.7729	55.7467	58.6081		122.919	99.0627	87.7459	80.4376	74.1713	67.8079		64	77		0.548067	0.414748	148.446	64.7013	61.5676	0.0783766	244.539	3.02648
No. 524	AKD10_S_13	AKD10	Standing	A	0.274372	0.267658	0.213046	0.151862	0.108399	0.0981739		142.49	134.363	152.351	151.476	162.67	170.539		39.0953	35.9632	32.4576	23.0034	17.6333	16.7424		67.1969	64.4289	49.1761	47.3005	48.1962	51.1082		35	1		0.438086	0.0981739	170.539	51.1082	16.7424	0.0671222	171.947	11.6543
No. 525	AKD10_S_14	AKD10	Standing	G	0.64186	0.498614	0.463802	0.444566	0.423311	0.423311		109.142	114.081	113.894	114.254	122.121	122.121		70.0542	56.8822	52.8243	50.7932	51.695	51.695		121.725	96.2829	86.4252	77.0747	65.1501	65.1501		80	86		0.369223	0.423311	122.121	65.1501	51.695	0.0821166	256.383	3.94292
No. 526	AKD10_S_15	AKD10	Standing	F	0.594407	0.455857	0.372922	0.323286	0.295735	0.283302		100.511	97.7461	95.2642	91.9419	87.6594	83.1274		59.7442	44.5583	35.5261	29.7236	25.924	23.5501		116.659	96.7882	81.4553	69.4545	60.0037	52.7675		65	78		1.03826	0.221739	137.255	45.1449	30.4349	0.059124	241.02	6.49057
No. 527	AKD10_S_16	AKD10	Standing	B	0.853402	0.542345	0.484107	0.458361	0.441857	0.414574		87.2324	80.0597	77.8858	75.5052	73.5692	74.9531		74.4442	43.4199	37.7051	34.6086	32.5071	31.0736		151.498	105.33	91.5553	82.5751	74.4071	64.3642		59	63		0.635429	0.247385	122.561	37.9057	30.3197	0.0643175	219.758	3.30381
No. 528	AKD10_S_17	AKD10	Standing	A	0.612912	0.533838	0.431914	0.281262	0.224243	0.211895		102.834	111.354	119.884	126.377	135.51	137.668		63.028	59.4453	51.7795	35.545	30.3873	29.1711		114.149	95.1291	87.3726	69.8143	62.8774	61.4354		61	42		0.417553	0.211895	137.668	61.4354	29.1711	0.197868	153.406	45.5816
No. 529	AKD10_S_18	AKD10	Standing	D	0.646836	0.463559	0.362667	0.308791	0.285021	0.276665		90.0709	88.6458	86.2619	82.0912	77.1369	72.4146		58.2611	41.0926	31.2844	25.349	21.9856	20.0346		101.107	74.1368	55.0627	40.9576	31.0675	23.9757		67	69		0.993451	0.238272	122.422	48.7101	29.1698	0.0731951	263.711	1.40956
No. 530	AKD10_S_19	AKD10	Standing	C	0.718687	0.502138	0.382072	0.320409	0.288097	0.271843		80.0377	81.5969	81.577	78.9338	74.5931	70.2015		57.5221	40.9729	31.1683	25.2911	21.49	19.0838		121.52	89.4108	66.4746	50.996	39.5062	30.61		69	62		0.88198	0.234225	100.38	44.6388	23.5116	0.0969122	253.901	5.24724
No. 531	AKD10_S_20	AKD10	Standing	E	0.786957	0.610189	0.488201	0.411865	0.37591	0.372787		84.2812	82.2116	80.0802	76.9083	71.8137	64.2609		66.3257	50.1646	39.0953	31.6759	26.9955	23.9556		139.117	116.067	95.6649	78.4494	65.4799	55.8219		71	71		0.912754	0.239223	110.393	58.8559	26.4086	0.095521	267.721	-6.47188
No. 532	AKD10_S_21	AKD10	Standing	A	0.186186	0.242193	0.187594	0.172107	0.172107	0.172107		174.468	142.73	166.219	172.721	172.721	172.721		32.4835	34.5683	31.1818	29.7265	29.7265	29.7265		58.345	85.4883	57.3646	50.8502	50.8502	50.8502		1	2		0.244151	0.172107	172.721	50.8502	29.7265	0.091261	221.551	17.7559
No. 533	AKD10_S_22	AKD10	Standing	D	0.881267	0.47873	0.369765	0.328898	0.309786	0.305349		87.0813	84.1286	81.0146	76.3277	70.2604	64.8951		76.7419	40.2749	29.9564	25.104	21.7657	19.8156		126.574	69.8344	47.1608	34.5705	24.0745	16.3521		72	57		0.902555	0.272092	93.5174	39.2424	25.4453	0.0838235	259.132	2.6923
No. 534	AKD10_S_23	AKD10	Standing	E	0.926188	0.58975	0.440457	0.378979	0.359282	0.355835		73.775	72.6867	71.5133	67.9202	62.485	57.8106		68.3295	42.867	31.4986	25.7403	22.4498	20.5711		149.476	102.106	71.3897	50.911	35.1434	22.4551		76	69		0.876675	0.192496	108.162	26.0858	20.8207	0.0810443	245.094	-0.580835
No. 535	AKD10_S_24	AKD10	Standing	E	0.721651	0.531664	0.437966	0.384488	0.36114	0.36043		73.3508	73.1492	72.163	69.6305	65.2706	60.4574		52.9337	38.8908	31.6049	26.7721	23.5718	21.7907		108.786	80.3151	61.6273	46.7162	34.6367	25.8453		71	78		0.926218	0.238128	105.749	21.3682	25.1818	0.0883291	270.258	0.65104
No. 536	AKD10_S_25	AKD10	Standing	F	0.703832	0.537782	0.453208	0.402445	0.374244	0.360395		89.3629	86.6342	84.0161	80.4323	76.0259	71.234		62.8964	46.5903	38.0767	32.3696	28.4523	25.6724		113.688	89.7919	74.064	61.8751	52.4014	44.7045		79	80		0.887575	0.265282	101.072	34.8776	26.8127	0.0877397	278.626	0.259695
No. 537	AKD10_S_26	AKD10	Standing	D	0.67786	0.490178	0.378714	0.316823	0.286141	0.273999		99.0149	91.5998	87.3254	82.2184	76.4662	70.8998		67.1182	44.9002	33.0714	26.0486	21.8801	19.4265		109.984	90.8227	73.5948	61.0497	52.2046	45.8334		53	69		0.89512	0.25907	96.6736	40.8144	25.0452	0.103726	264.279	7.13627
No. 538	AKD10_S_27	AKD10	Standing	G	0.595879	0.525882	0.503749	0.511642	0.520147	0.494818		111.6	108.641	103.117	96.7998	96.7851	108.484		66.5002	57.1322	51.9453	49.5269	50.3425	53.6797		113.142	101.817	96.5554	95.6948	95.3996	92.7115		58	71		0.431108	0.494818	108.484	92.7115	53.6797	0.1124	238.314	35.4378
No. 539	AKD10_S_28	AKD10	Standing	F	0.601079	0.463779	0.381931	0.342066	0.323964	0.321002		99.8749	97.9336	94.2769	89.4762	83.9104	79.2105		60.0327	45.4196	36.0073	30.6068	27.184	25.4267		102.522	82.538	67.9592	58.5039	51.2648	45.8891		66	78		0.892581	0.256874	121.079	35.8711	31.1021	0.120151	233.844	15.6702
No. 540	AKD10_S_29	AKD10	Standing	B	0.834493	0.629853	0.535644	0.492445	0.472294	0.438226		63.0577	63.7283	64.5138	64.2976	63.5303	67.0415		52.6212	40.1395	34.5564	31.663	30.005	29.3793		149.595	118.591	96.7568	81.4422	70.1968	63.1459		85	72		0.708761	0.201419	144.753	58.8578	29.156	0.0961093	277.782	7.60127
No. 541	AKD11_C_03	AKD11	Sitting	B	0.444708	0.316712	0.273327	0.247908	0.23242	0.145046		147.596	146.973	147.802	146.37	140.399	127.277		65.6371	46.5482	40.3983	36.2863	32.6317	18.461		70.5616	49.1319	37.9137	28.1054	16.6067	-8.44147		12	39		0.550823	0.110326	126.332	-13.6501	13.9377	0.108827	149.852	14.4284
No. 542	AKD11_C_04	AKD11	Sitting	G	0.394456	0.400451	0.394741	0.394741	0.394741	0.394741		194.405	195.815	190.486	190.486	190.486	190.486		76.6843	78.4146	75.1927	75.1927	75.1927	75.1927		10.0647	5.37568	0.427142	0.427142	0.427142	0.427142		50	44		0.192198	0.394741	190.486	0.427142	75.1927	0.206909	158.856	-0.436171
No. 543	AKD11_C_05	AKD11	Sitting	F	0.542486	0.278928	0.200611	0.172137	0.164573	0.171256		152.16	145.385	154.995	159.925	158.324	150.989		82.5447	40.5519	31.0937	27.5289	26.0559	25.8578		31.8037	-4.21469	-23.7144	-35.367	-44.215	-50.893		60	65		0.818562	0.197862	112.204	-69.6628	22.2008	0.246617	166.645	1.30844
No. 544	AKD11_C_06	AKD11	Sitting	A	0.0487235	0.0673397	0.0480304	0.0455476	0.0455476	0.0455476		168.655	184.336	180.249	177.623	177.623	177.623		8.21747	12.4131	8.65741	8.09028	8.09028	8.09028		15.9429	3.79623	-9.64801	-10.7462	-10.7462	-10.7462		0	0		0.264581	0.0455476	177.623	-10.7462	8.09028	0.0164145	163.537	2.24548
No. 545	AKD11_C_07	AKD11	Sitting	D	0.336792	0.20938	0.187545	0.183549	0.18656	0.189578		170.623	179.628	179.398	173.521	166.179	158.096		57.4645	37.6105	33.6453	31.8497	31.0023	29.9715		35.4824	10.5412	2.26408	-3.35368	-8.94056	-16.02		57	75		0.643117	0.190575	136.128	-32.5301	25.9427	0.0900424	159.484	-3.58106
No. 546	AKD11_C_08	AKD11	Sitting	D	0.378259	0.224698	0.187811	0.181215	0.183063	0.186852		180.57	190.992	193.145	187.559	180.05	171.686		68.3022	42.9155	36.2748	33.9884	32.9606	32.08		39.7382	11.6005	1.24413	-2.89777	-5.64388	-8.69789		75	60		0.689276	0.191908	137.994	-23.7108	26.4822	0.106543	160.598	-2.43385
No. 547	AKD11_C_09	AKD11	Sitting	E	0.426111	0.278098	0.182883	0.174134	0.179837	0.187852		168.636	175.686	181.475	176.158	168.965	161.381		71.8575	48.8579	33.1887	30.6751	30.3861	30.3158		21.7167	-3.38589	-25.2504	-29.1447	-29.7406	-30.2548		25	75		0.700286	0.188987	128.04	-39.5526	24.1979	0.212655	159.753	-3.22439
No. 548	AKD11_C_10	AKD11	Sitting	E	0.316875	0.199841	0.171884	0.168593	0.172643	0.178223		181.984	189.645	188.307	182.554	175.38	167.87		57.6662	37.8989	32.367	30.7773	30.2782	29.9183		3.25062	-18.5445	-25.69	-27.9256	-28.8948	-30.0138		25	82		0.784836	0.148316	128.979	-52.7862	19.1296	0.2298	173.459	2.1081
No. 549	AKD11_C_11	AKD11	Sitting	C	0.382084	0.256491	0.186604	0.171888	0.170954	0.172839		193.727	196.17	200.554	192.187	180.98	169.034		74.0198	50.3157	37.424	33.0346	30.9392	29.2157		33.4574	12.2337	-6.73234	-14.9867	-19.9772	-24.873		16	85		0.62626	0.174701	151.46	-34.2128	26.4602	0.14272	177.227	2.01012
No. 550	AKD11_C_12	AKD11	Sitting	H	0.414246	0.355871	0.345312	0.345312	0.345312	0.345312		181.075	183.249	187.934	187.934	187.934	187.934		75.0097	65.2129	64.8959	64.8959	64.8959	64.8959		16.2849	-0.0702346	-4.75328	-4.75328	-4.75328	-4.75328		53	66		0.203813	0.345312	187.934	-4.75328	64.8959	0.155988	175.588	-7.41155
No. 551	AKD11_C_13	AKD11	Sitting	A	0.0170091	0.0754918	0.0731678	0.0557683	0.0548814	0.0548814		183.397	190.476	190.004	176.284	175.229	175.229		3.11943	14.3794	13.9022	9.83103	9.61683	9.61683		6.17049	26.7668	5.6316	-6.83762	-7.38664	-7.38664		10	13		0.307476	0.0548814	175.229	-7.38664	9.61683	0.0187805	183.81	7.22269
No. 552	AKD11_C_14	AKD11	Sitting	F	0.377151	0.232654	0.189222	0.181719	0.18452	0.18853		214.7	219.685	216.686	205.985	195.031	182.907		80.9744	51.1106	41.0019	37.4314	35.987	34.4835		23.4164	-2.97876	-13.1161	-15.8247	-16.212	-16.6498		68	86		0.707227	0.194148	133.891	-22.3192	25.9947	0.149375	173.567	-0.354729
No. 553	AKD11_C_15	AKD11	Sitting	A	0.0441337	0.0697111	0.0531118	0.0434865	0.0434865	0.0434865		187.424	188.088	179.608	174.634	174.634	174.634		8.27173	13.1118	9.53932	7.59424	7.59424	7.59424		11.7914	19.1011	1.54554	-3.75631	-3.75631	-3.75631		0	6		0.258849	0.0434865	174.634	-3.75631	7.59424	0.0205194	183.076	3.40375
No. 554	AKD11_C_16	AKD11	Sitting	H	0.50207	0.387061	0.34682	0.389285	0.384475	0.384475		182.051	183.735	183.967	171.191	168.433	168.433		91.4021	71.1166	63.8035	66.642	64.7584	64.7584		37.5139	14.8671	0.596037	-2.49332	-5.36185	-5.36185		67	66		0.325677	0.384475	168.433	-5.36185	64.7584	0.218039	181.072	2.19843
No. 555	AKD11_C_17	AKD11	Sitting	I	0.397488	0.356979	0.251464	0.224635	0.224635	0.224635		214.965	219.423	214.998	207.114	207.114	207.114		85.4461	78.3294	54.0642	46.5248	46.5248	46.5248		29.9486	17.3036	-26.3674	-34.189	-34.189	-34.189		33	50		0.259515	0.224635	207.114	-34.189	46.5248	0.161956	181.274	3.72319
No. 556	AKD11_C_18	AKD11	Sitting	I	0.428419	0.323915	0.328257	0.328257	0.328257	0.328257		223.77	227.404	223.546	223.546	223.546	223.546		95.8673	73.6595	73.3805	73.3805	73.3805	73.3805		39.6321	2.35444	-1.83434	-1.83434	-1.83434	-1.83434		48	40		0.191553	0.328257	223.546	-1.83434	73.3805	0.145764	175.527	2.65488
No. 557	AKD11_C_19	AKD11	Sitting	B	0.439189	0.279947	0.237821	0.213795	0.203631	0.201872		201.576	201.935	206.357	206.436	199.267	185.631		88.53	56.5311	49.076	44.135	40.5769	37.4738		70.4425	42.7726	30.608	19.9728	10.4435	0.737393		46	38		0.555539	0.192555	163.124	-13.1665	31.4104	0.187953	191.621	20.2659
No. 558	AKD11_C_20	AKD11	Sitting	F	0.420006	0.238364	0.200702	0.198336	0.199705	0.195973		206.597	211.726	209.675	200.11	186.449	175.812		86.7721	50.468	42.0822	39.6889	37.2347	34.4544		30.6152	-4.12321	-15.9216	-22.1451	-26.789	-30.5905		37	83		0.564296	0.193416	163.171	-36.327	31.5598	0.149762	178.108	3.44973
No. 559	AKD11_C_21	AKD11	Sitting	E	0.504975	0.313881	0.234257	0.193395	0.173576	0.167706		214.189	210.251	212.068	213.131	210.541	204.055		108.16	65.9937	49.6784	41.2183	36.5449	34.2213		76.4042	52.1538	37.7581	27.5247	19.7668	14.0616		82	81		0.904063	0.165849	126.822	-19.6072	21.0333	0.097585	166.881	5.84266
No. 560	AKD11_C_22	AKD11	Sitting	I	0.353602	0.312341	0.285395	0.28127	0.28127	0.28127		207.142	219.831	209.903	209.753	209.753	209.753		73.2459	68.662	59.9051	58.9972	58.9972	58.9972		26.7016	-10.6933	-24.8135	-26.4184	-26.4184	-26.4184		62	43		0.208414	0.28127	209.753	-26.4184	58.9972	0.155208	179.889	0.858544
No. 561	AKD11_C_23	AKD11	Sitting	G	0.557771	0.420746	0.400499	0.433802	0.433802	0.433802		188.161	189.824	188.4	174.269	174.269	174.269		104.951	79.8679	75.454	75.5983	75.5983	75.5983		50.9793	25.1391	17.7528	14.2217	14.2217	14.2217		68	71		0.297789	0.433802	174.269	14.2217	75.5983	0.152731	192.619	4.81919
No. 562	AKD11_C_24	AKD11	Sitting	G	0.507674	0.423386	0.388508	0.38764	0.405177	0.406537		183.382	188.95	189.657	181.086	171.668	167.433		93.0982	79.9989	73.6832	70.1963	69.5561	68.068		40.5909	24.3245	13.2662	5.34345	-0.550003	-5.97592		68	78		0.428741	0.406537	167.433	-5.97592	68.068	0.145318	173.938	0.707812
No. 563	AKD11_C_25	AKD11	Sitting	B	0.452383	0.321724	0.243841	0.205857	0.189565	0.178589		210.185	211.224	214.562	211.526	202.279	189.677		95.0842	67.9559	52.3191	43.544	38.3452	33.8741		39.4435	19.2657	2.70912	-8.11225	-14.6657	-19.6807		83	83		0.98727	0.112751	110.836	-56.0723	12.4968	0.1229	177.048	-1.21166
No. 564	AKD11_C_26	AKD11	Sitting	H	0.471126	0.369619	0.343057	0.349985	0.384102	0.384102		206.091	214.991	216.784	209.534	187.928	187.928		97.0946	79.4648	74.3695	73.3338	72.1837	72.1837		45.0011	25.1807	15.233	8.62058	0.416256	0.416256		83	83		0.379548	0.384102	187.928	0.416256	72.1837	0.120571	178.615	4.03362
No. 565	AKD11_C_27	AKD11	Sitting	D	0.33453	0.251086	0.207688	0.189128	0.185495	0.191111		192.633	195.431	199.258	199.864	193.75	181.962		64.4416	49.0701	41.3836	37.7999	35.9397	34.7749		44.0598	29.6666	18.3349	9.68367	2.03648	-5.21286		75	75		0.694274	0.198179	148.723	-26.344	29.4739	0.103497	173.608	2.33803
No. 566	AKD11_C_28	AKD11	Sitting	C	0.506368	0.284809	0.242571	0.222732	0.210182	0.202117		196.32	199.838	195.666	188.514	180.069	170.806		99.4102	56.9156	47.463	41.9881	37.8474	34.5227		34.825	1.12963	-7.25678	-12.1617	-16.556	-21.1943		81	85		0.850893	0.190972	120.767	-48.6091	23.063	0.100149	177.324	2.47008
No. 567	AKD11_C_29	AKD11	Sitting	C	0.513	0.320043	0.254745	0.223813	0.209345	0.203007		205.694	207.458	210.2	209.557	204.917	197.11		105.521	66.3955	53.5473	46.9016	42.8982	40.0147		39.595	11.9066	-1.90158	-10.7871	-17.1005	-22.4426		81	86		0.762987	0.200125	143.561	-45.4591	28.7301	0.144543	183.082	2.089
No. 568	AKD11_S_03	AKD11	Standing	D	0.471832	0.345583	0.266655	0.219463	0.19272	0.18522		132.228	140.389	148.207	153.506	154.531	150.472		62.3893	48.5158	39.52	33.6887	29.7812	27.8704		54.0466	34.092	18.3818	5.92182	-5.13261	-12.8488		75	75		0.582956	0.177431	156.864	-12.2642	27.8327	0.0865902	488.366	-2.66627
No. 569	AKD11_S_04	AKD11	Standing	G	0.593979	0.427476	0.412863	0.412863	0.412863	0.412863		110.924	128.586	132.126	132.126	132.126	132.126		65.8863	54.9675	54.55	54.55	54.55	54.55		80.5104	49.2923	45.143	45.143	45.143	45.143		60	59		0.165742	0.412863	132.126	45.143	54.55	0.0893634	447.441	1.96619
No. 570	AKD11_S_05	AKD11	Standing	E	0.34803	0.257528	0.220506	0.204364	0.196783	0.195893		110.714	117.883	123.185	126.139	127.427	126.937		38.5316	30.3583	27.1629	25.7782	25.0754	24.8661		55.0161	38.8892	29.4291	23.4859	18.6721	14.8729		60	66		0.756427	0.182916	124.081	7.37388	22.6964	0.0992527	418.888	0.157586
No. 571	AKD11_S_06	AKD11	Standing	D	0.401214	0.225346	0.199276	0.200554	0.201801	0.199955		147.605	128.465	135.122	136.696	139.112	143.535		59.2212	28.9492	26.9266	27.415	28.073	28.7005		33.9919	13.5146	5.01063	4.65424	4.17665	1.94548		50	64		0.576313	0.193664	151.323	-5.15973	29.3059	0.0792436	432.413	-1.29365
No. 572	AKD11_S_07	AKD11	Standing	C	0.498429	0.368745	0.273482	0.218144	0.196878	0.189937		101.878	104.779	110.385	114.51	114.69	114.569		50.7788	38.6367	30.1884	24.9797	22.5798	21.7609		75.778	54.9513	34.2896	17.8441	9.08585	4.71682		50	63		0.626438	0.191213	120.143	5.30634	22.9729	0.0788898	374.677	1.21276
No. 573	AKD11_S_08	AKD11	Standing	A	0.0114705	0.0368455	0.0260879	0.0254725	0.0254725	0.0254725		356.294	366.214	344.999	348.171	348.171	348.171		4.08689	13.4933	9.0003	8.86879	8.86879	8.86879		2.32246	13.6859	6.45933	4.4762	4.4762	4.4762		0	0		0.244375	0.0254725	348.171	4.4762	8.86879	0.0180832	350.08	3.94356
No. 574	AKD11_S_09	AKD11	Standing	F	0.709059	0.357703	0.264141	0.222798	0.211784	0.222377		69.7322	71.0729	76.6748	82.7614	87.4837	90.8461		49.4442	25.423	20.2529	18.4391	18.5277	20.2021		114.148	78.5665	59.3414	45.6312	38.3611	40.2508		87	86		0.521537	0.230649	91.723	45.6401	21.1558	0.0648612	430.352	1.60026
No. 575	AKD11_S_10	AKD11	Standing	E	0.618751	0.300961	0.224262	0.20643	0.200884	0.142491		81.7832	95.4884	100.901	100.484	98.6407	115.538		50.6034	28.7383	22.6283	20.7429	19.8153	16.4632		72.2878	17.7776	-3.29773	-14.7215	-24.2496	-38.7286		75	75		0.533621	0.136364	124.035	-40.5173	16.9139	0.0784776	413.307	-1.06763
No. 576	AKD11_S_11	AKD11	Standing	C	0.490984	0.322686	0.251417	0.219454	0.214831	0.218482		105.125	111.11	117.239	120.456	119.292	121.148		51.6148	35.8536	29.4758	26.4345	25.6275	26.4687		97.2764	71.6331	54.31	40.7825	31.1106	22.4813		62	75		0.479616	0.218482	121.148	22.4813	26.4687	0.0798185	398.888	0.948876
No. 577	AKD11_S_12	AKD11	Standing	H	0.704489	0.493059	0.454591	0.433071	0.433071	0.433071		94.7954	97.059	103.14	108.931	108.931	108.931		66.7823	47.8559	46.8867	47.1749	47.1749	47.1749		69.3052	28.8214	13.5803	8.30418	8.30418	8.30418		75	61		0.22932	0.433071	108.931	8.30418	47.1749	0.11017	451.937	-5.8049
No. 578	AKD11_S_13	AKD11	Standing	I	0.610766	0.579105	0.431667	0.273899	0.245419	0.291093		108.153	110.027	135.181	155.557	162.877	164.749		66.0562	63.7174	58.3532	42.6068	39.9732	47.9573		83.6754	54.5466	35.2094	19.0407	14.6647	17.8907		87	85		0.443584	0.291093	164.749	17.8907	47.9573	0.0823705	403.319	-4.3962
No. 579	AKD11_S_14	AKD11	Standing	A	0.0660896	0.0731218	0.0743079	0.0715518	0.0715518	0.0715518		364.16	392.589	389.308	393.185	393.185	393.185		24.0672	28.7068	28.9287	28.1331	28.1331	28.1331		1.59822	13.4852	9.31912	-6.30084	-6.30084	-6.30084		0	0		0.241938	0.0715518	393.185	-6.30084	28.1331	0.0660988	365.52	3.15996
No. 580	AKD11_S_15	AKD11	Standing	B	0.713099	0.603862	0.46325	0.283527	0.151903	0.151903		74.0086	77.6055	90.8052	114.583	157.183	157.183		52.7755	46.863	42.0655	32.4873	23.8765	23.8765		76.7858	60.1489	37.0161	19.8188	6.98397	6.98397		87	60		0.387749	0.151903	157.183	6.98397	23.8765	0.0825439	419.868	0.00144009
No. 581	AKD11_S_16	AKD11	Standing	F	0.564589	0.317254	0.24587	0.218738	0.214454	0.215717		114.295	125.679	134.194	138.022	136.999	134.976		64.5295	39.8722	32.9944	30.1906	29.3799	29.1166		49.115	5.8515	-12.6557	-24.7588	-32.475	-37.9919		87	75		0.60388	0.204125	139.951	-43.7716	28.5675	0.121075	417.191	-23.4556
No. 582	AKD11_S_17	AKD11	Standing	F	0.508826	0.351047	0.285329	0.255126	0.240972	0.232254		105.785	112.414	114.419	113.41	111.659	112.198		53.8263	39.4626	32.6471	28.9339	26.9068	26.0585		48.5327	20.9948	5.45784	-4.69436	-11.6763	-14.9153		86	81		0.612635	0.205013	129.044	-11.2737	26.4556	0.0994815	418.736	-1.05684
No. 583	AKD11_S_18	AKD11	Standing	I	0.590388	0.348499	0.340254	0.340254	0.340254	0.340254		97.759	171.408	173.896	173.896	173.896	173.896		57.7157	59.7356	59.1688	59.1688	59.1688	59.1688		86.3394	65.0371	63.7427	63.7427	63.7427	63.7427		67	68		0.15608	0.340254	173.896	63.7427	59.1688	0.0451714	327.766	2.88747
No. 584	AKD11_S_19	AKD11	Standing	D	0.52131	0.343035	0.257889	0.224459	0.211238	0.206228		138.628	145.143	150.282	150.327	148.726	147.262		72.2682	49.7892	38.756	33.7422	31.4166	30.3697		65.6461	36.3888	18.0215	8.2499	2.69167	-0.566539		50	86		0.601296	0.203242	152.21	-1.35151	30.9354	0.0893117	427.667	-1.98657
No. 585	AKD11_S_20	AKD11	Standing	H	0.733712	0.472454	0.443074	0.440244	0.440244	0.440244		95.9606	105.415	110.129	115.874	115.874	115.874		70.4074	49.8038	48.7955	51.013	51.013	51.013		91.3237	57.121	53.2226	54.4706	54.4706	54.4706		80	85		0.274593	0.440244	115.874	54.4706	51.013	0.0862679	411.587	-4.06444
No. 586	AKD11_S_21	AKD11	Standing	B	0.667899	0.562555	0.465255	0.29471	0.190325	0.190325		104.308	95.4002	99.2371	121.282	171.341	171.341		69.6673	53.6679	46.1706	35.7431	32.6105	32.6105		101.005	78.6222	51.0653	10.4144	8.74317	8.74317		25	35		0.381734	0.190325	171.341	8.74317	32.6105	0.0884326	457.568	-1.37364
No. 587	AKD11_S_22	AKD11	Standing	A	0.0194346	0.0453455	0.0426885	0.0426885	0.0426885	0.0426885		400.515	319.709	321.045	321.045	321.045	321.045		7.78384	14.4974	13.7049	13.7049	13.7049	13.7049		5.52434	5.99183	4.34488	4.34488	4.34488	4.34488		0	0		0.155617	0.0426885	321.045	4.34488	13.7049	0.0224377	398.395	6.48045
No. 588	AKD11_S_23	AKD11	Standing	E	0.416026	0.307608	0.253962	0.226958	0.213705	0.210316		129.185	136.553	141.01	142.47	141.461	138.982		53.7444	42.0049	35.8111	32.3346	30.2309	29.2301		35.6882	18.1456	6.92263	-0.656537	-6.59182	-10.7607		85	75		0.740491	0.196723	135.162	-18.7874	26.5896	0.100453	469.192	-4.07962
No. 589	AKD11_S_24	AKD11	Standing	G	0.617093	0.406232	0.421272	0.421272	0.421272	0.421272		104.618	113.257	117.351	117.351	117.351	117.351		64.5587	46.0085	49.4366	49.4366	49.4366	49.4366		61.5265	6.31803	-2.03766	-2.03766	-2.03766	-2.03766		62	65		0.18318	0.421272	117.351	-2.03766	49.4366	0.0945161	416.096	0.0371815
No. 590	AKD11_S_25	AKD11	Standing	G	0.586062	0.503888	0.491201	0.473479	0.473479	0.473479		106.397	108.168	107.673	113.898	113.898	113.898		62.3554	54.5045	52.8892	53.9285	53.9285	53.9285		62.4799	46.6322	37.8424	30.5795	30.5795	30.5795		62	64		0.262167	0.473479	113.898	30.5795	53.9285	0.0915897	408.659	1.71023
No. 591	AKD11_S_26	AKD11	Standing	H	0.556665	0.465362	0.455327	0.455327	0.455327	0.455327		127.641	133.537	134.426	134.426	134.426	134.426		71.053	62.143	61.208	61.208	61.208	61.208		50.192	26.1499	18.7058	18.7058	18.7058	18.7058		63	91		0.161933	0.455327	134.426	18.7058	61.208	0.110426	420.712	-12.9848
No. 592	AKD11_S_27	AKD11	Standing	C	0.519952	0.346772	0.270237	0.230551	0.208072	0.197742		111.619	119.172	123.755	125.008	123.938	122.378		58.0364	41.3256	33.4433	28.8207	25.788	24.1993		93.11	68.3896	53.7009	43.3531	34.3404	26.3989		50	40		0.61295	0.192593	134.486	27.2406	25.9011	0.0851522	450.507	3.90563
No. 593	AKD11_S_28	AKD11	Standing	I	0.191023	0.191821	0.19457	0.199095	0.199095	0.199095		360.981	351.336	340.679	324.698	324.698	324.698		68.9557	67.3937	66.2859	64.6456	64.6456	64.6456		31.1909	33.6507	32.0169	27.2928	27.2928	27.2928		88	93		0.267967	0.199095	324.698	27.2928	64.6456	0.105877	434.8	-10.2006
No. 594	AKD11_S_29	AKD11	Standing	B	0.46896	0.382009	0.315874	0.266993	0.252298	0.211315		146.425	153.352	162.29	169.796	160.495	164.848		68.6673	58.5817	51.2633	45.3343	40.4925	34.835		56.0573	41.3788	27.0895	14.1958	12.4831	7.20792		75	75		0.45022	0.211315	164.848	7.20792	34.835	0.112188	337.669	-15.3828
No. 595	AKD12_C_03	AKD12	Sitting	A	0.177311	0.197736	0.191451	0.191451	0.191451	0.191451		105.886	99.2677	96.6478	96.6478	96.6478	96.6478		18.7746	19.6288	18.5033	18.5033	18.5033	18.5033		45.5747	20.7779	15.1372	15.1372	15.1372	15.1372		25	25		0.156614	0.191451	96.6478	15.1372	18.5033	0.118502	95.1912	19.6676
No. 596	AKD12_C_04	AKD12	Sitting	G	0.677451	0.516659	0.458042	0.442121	0.411236	0.411236		63.1045	61.4662	57.9357	56.4729	66.5025	66.5025		42.7502	31.7571	26.537	24.9679	27.3482	27.3482		112.08	78.3725	53.2754	38.9715	35.8763	35.8763		50	50		0.379238	0.411236	66.5025	35.8763	27.3482	0.137462	87.534	9.67808
No. 597	AKD12_C_05	AKD12	Sitting	B	0.8992	0.418802	0.276813	0.213651	0.178635	0.158042		52.3997	47.0683	44.2985	40.5969	37.2664	35.7042		47.1179	19.7123	12.2624	8.67357	6.65709	5.64276		134.807	52.808	19.7898	-0.213335	-15.0402	-24.8815		60	38		0.65791	0.150382	43.3933	-22.2409	6.52557	0.226178	83.0421	23.3096
No. 598	AKD12_C_06	AKD12	Sitting	D	0.588419	0.227029	0.181638	0.182431	0.204837	0.232402		55.1151	54.7896	57.2074	58.2374	59.3481	62.7528		32.4308	12.4388	10.391	10.6243	12.1567	14.5839		123.046	64.6325	50.8064	44.4735	41.0105	38.0175		38	38		0.539964	0.242945	63.6287	34.2825	15.4583	0.126521	75.3169	14.6104
No. 599	AKD12_C_07	AKD12	Sitting	G	0.634488	0.475792	0.413495	0.386076	0.385938	0.399907		59.0296	60.6825	61.8019	60.3786	59.1112	65.8336		37.4536	28.8722	25.5548	23.3107	22.8132	26.3273		88.3098	54.5381	34.8583	16.6557	-5.42687	-11.8487		25	25		0.440203	0.399907	65.8336	-11.8487	26.3273	0.172862	77.9025	2.00543
No. 600	AKD12_C_08	AKD12	Sitting	C	0.556987	0.314294	0.232351	0.200016	0.190028	0.194253		60.8641	56.1342	53.5584	51.3934	49.8327	49.877		33.9005	17.6427	12.4443	10.2795	9.46963	9.68874		80.3605	37.1667	17.0047	4.17364	-6.67205	-15.7367		59	50		0.59816	0.21142	53.6293	-22.8205	11.3383	0.183299	89.4115	7.96885
No. 601	AKD12_C_09	AKD12	Sitting	E	0.590422	0.309666	0.21161	0.177616	0.169807	0.18198		61.0933	60.0435	58.7878	56.4942	53.7281	51.2589		36.0708	18.5934	12.4401	10.0343	9.12342	9.32808		104.761	58.3605	36.2962	24.3835	15.7806	8.46336		25	19		0.652021	0.252206	54.0942	6.11069	13.6429	0.157648	85.4837	13.9672
No. 602	AKD12_C_10	AKD12	Sitting	G	0.690219	0.46695	0.417196	0.403916	0.389816	0.361154		61.1972	57.0275	53.5324	49.4758	49.0122	63.2159		42.2395	26.629	22.3335	19.9841	19.1057	22.8306		98.1353	56.2211	40.1135	29.426	22.6799	33.4913		75	81		0.473296	0.361154	63.2159	33.4913	22.8306	0.182757	81.2168	12.5746
No. 603	AKD12_C_11	AKD12	Sitting	A	0.00445216	0.163635	0.18475	0.18475	0.18475	0.18475		82.0052	102.044	93.7632	93.7632	93.7632	93.7632		0.3651	16.6979	17.3228	17.3228	17.3228	17.3228		-6.72612	15.5732	25.8691	25.8691	25.8691	25.8691		12	9		0.175496	0.18475	93.7632	25.8691	17.3228	0.0225658	85.0567	-2.8063
No. 604	AKD12_C_12	AKD12	Sitting	E	0.675329	0.39713	0.264361	0.199996	0.175617	0.182239		70.0785	63.26	60.0849	57.4504	54.8546	53.3017		47.326	25.1224	15.8841	11.4899	9.63337	9.71363		108.516	66.216	41.7447	27.0136	17.4573	11.9018		75	82		0.690995	0.238952	56.8976	14.3261	13.5958	0.075991	80.3485	3.32378
No. 605	AKD12_C_13	AKD12	Sitting	B	0.655797	0.36889	0.283648	0.245494	0.221912	0.202479		79.8201	78.3298	75.2964	71.024	66.8986	65.3126		52.3458	28.8951	21.3576	17.436	14.8456	13.2244		105.643	58.2447	40.2613	29.3436	19.7335	10.2209		50	50		0.759403	0.177442	52.1278	-7.61857	9.24967	0.0667011	88.0816	1.1801
No. 606	AKD12_C_14	AKD12	Sitting	H	0.684532	0.440927	0.400158	0.421706	0.442693	0.42106		78.397	71.839	66.3003	60.1141	55.7162	56.1013		53.6652	31.6758	26.5306	25.3505	24.6652	23.622		84.7261	42.893	27.0517	22.7349	26.5702	33.7421		88	92		0.422772	0.42106	56.1013	33.7421	23.622	0.153435	87.2796	21.4044
No. 607	AKD12_C_15	AKD12	Sitting	E	0.613048	0.343116	0.228813	0.184007	0.169388	0.17469		75.9044	71.9668	70.3738	68.6327	66.5721	65.3314		46.5331	24.693	16.1024	12.6289	11.2765	11.4127		84.4634	42.9163	20.4418	8.45283	0.14957	-5.20961		50	58		0.720373	0.2279	61.6445	-8.60928	14.0488	0.139032	93.6692	-2.16643
No. 608	AKD12_C_16	AKD12	Sitting	A	0.0802496	0.143408	0.151836	0.16064	0.16064	0.16064		87.6212	94.8262	94.8778	90.3767	90.3767	90.3767		7.03156	13.5989	14.4059	14.5181	14.5181	14.5181		18.8271	36.6647	38.0883	30.5947	30.5947	30.5947		25	13		0.254782	0.16064	90.3767	30.5947	14.5181	0.097892	89.9902	27.5028
No. 609	AKD12_C_17	AKD12	Sitting	F	0.546025	0.296326	0.221192	0.183127	0.167412	0.167907		83.6382	78.2988	75.4794	72.37	69.5593	67.6599		45.6685	23.202	16.6954	13.2529	11.645	11.3606		78.8412	36.6642	21.5229	11.9452	5.83703	2.0731		32	25		0.699417	0.240395	59.0585	19.1732	14.1974	0.0667166	94.4154	-6.73768
No. 610	AKD12_C_18	AKD12	Sitting	F	0.565043	0.246792	0.205275	0.198254	0.208328	0.228172		96.3087	76.8135	72.8934	70.7494	70.7962	72.5101		54.4186	18.957	14.9632	14.0264	14.7488	16.5448		98.2047	49.9775	39.6306	33.3606	27.4968	21.7215		36	35		0.609346	0.239501	66.1081	19.2541	15.833	0.163345	80.7921	13.3586
No. 611	AKD12_C_19	AKD12	Sitting	I	0.701796	0.627879	0.500554	0.521711	0.519079	0.519079		74.6671	73.2984	79.5506	79.8699	82.1798	82.1798		52.4011	46.0225	39.8194	41.669	42.6578	42.6578		99.5637	85.0799	58.9439	61.013	61.6442	61.6442		91	87		0.335788	0.519079	82.1798	61.6442	42.6578	0.12079	86.6531	3.29537
No. 612	AKD12_C_20	AKD12	Sitting	D	0.449903	0.301447	0.228349	0.201507	0.202822	0.222027		81.248	76.0271	73.7356	71.5695	70.0279	71.932		36.5537	22.9182	16.8375	14.4217	14.2032	15.9709		92.3543	68.2677	50.5576	38.4679	28.9714	19.9622		25	25		0.592403	0.245819	72.9701	11.7512	17.9375	0.167519	84.8913	16.1716
No. 613	AKD12_C_21	AKD12	Sitting	I	0.716797	0.645082	0.611007	0.559824	0.505091	0.505091		89.37	87.2909	83.0964	81.7066	86.2803	86.2803		64.0601	56.3098	50.7725	45.7413	43.5794	43.5794		114.568	95.7297	80.1919	59.4034	44.3637	44.3637		75	63		0.351031	0.505091	86.2803	44.3637	43.5794	0.128771	91.7065	6.95377
No. 614	AKD12_C_22	AKD12	Sitting	I	0.67471	0.588023	0.566841	0.486458	0.486458	0.486458		87.7755	83.8752	74.3508	86.9344	86.9344	86.9344		59.223	49.3206	42.1451	42.2899	42.2899	42.2899		108.661	87.9854	70.9165	51.4984	51.4984	51.4984		81	71		0.299806	0.486458	86.9344	51.4984	42.2899	0.140383	88.6765	-11.9915
No. 615	AKD12_C_23	AKD12	Sitting	H	0.565822	0.434454	0.37667	0.35553	0.359724	0.376805		92.4939	87.5723	81.643	75.6885	77.9379	83.6653		52.3351	38.0461	30.7524	26.9095	28.0361	31.5255		83.4805	58.743	41.5856	28.3209	21.8294	22.6184		75	75		0.527801	0.388408	81.4978	27.2188	31.6544	0.14664	93.6733	-3.53094
No. 616	AKD12_C_24	AKD12	Sitting	F	0.686745	0.374698	0.260733	0.211834	0.191974	0.188743		94.6446	87.9444	85.5623	83.1155	80.5273	78.1714		64.9967	32.9526	22.3089	17.6067	15.4591	14.7543		121.046	77.4945	56.9738	44.8874	36.2266	28.7484		50	43		0.806458	0.253522	64.8139	15.6924	16.4317	0.226304	85.5656	22.5795
No. 617	AKD12_C_25	AKD12	Sitting	B	0.536178	0.344833	0.279923	0.266566	0.262446	0.2623		110.923	102.857	95.1208	91.1923	88.9073	84.4086		59.4745	35.4685	26.6265	24.3088	23.3333	22.1404		87.8236	57.9253	43.1552	36.0209	29.665	23.9718		37	31		0.7286	0.198161	68.6438	23.2307	13.6025	0.131365	93.3788	-1.28238
No. 618	AKD12_C_26	AKD12	Sitting	H	0.595533	0.363542	0.367155	0.368807	0.36985	0.370762		107.321	89.5459	88.7725	88.2649	87.9121	87.6083		63.9129	32.5537	32.5932	32.5527	32.5143	32.4819		101.063	-23.7987	-26.8791	-30.4258	-34.2502	-39.1068		75	81		0.697924	0.373038	87.1133	-59.8614	32.4966	0.158726	99.0741	6.49927
No. 619	AKD12_C_27	AKD12	Sitting	D	0.583808	0.318802	0.22471	0.198327	0.195574	0.203848		105.401	98.547	96.4792	94.1796	92.0078	90.4346		61.534	31.417	21.6798	18.6783	17.9943	18.4349		102.578	64.7286	45.6541	36.2925	29.9013	24.3456		18	13		0.757077	0.239968	75.8727	13.8561	18.207	0.279351	118.503	23.7239
No. 620	AKD12_C_28	AKD12	Sitting	C	0.612027	0.3769	0.255759	0.201059	0.182207	0.18164		90.8133	88.6556	87.093	83.9317	80.1061	77.0654		55.5802	33.4143	22.2748	16.8752	14.5959	13.9981		89.3315	53.6727	31.5832	18.7612	10.9391	5.03286		37	50		0.799261	0.238537	62.8729	23.1982	14.9975	0.294515	122.553	16.2188
No. 621	AKD12_C_29	AKD12	Sitting	C	0.569395	0.373945	0.272304	0.223026	0.203229	0.198167		110.558	105.55	103.205	101.362	99.692	98.0912		62.9512	39.4698	28.103	22.6063	20.2603	19.4384		90.8701	62.4415	44.7941	33.7577	26.3896	20.2182		59	75		0.860726	0.221449	67.2933	9.20418	14.902	0.188581	94.081	17.7702
No. 622	AKD12_S_03	AKD12	Standing	F	0.617631	0.357855	0.286283	0.271378	0.264038	0.258186		105.865	109.136	118.728	123.591	128.59	134.07		65.3852	39.0547	33.9899	33.5398	33.9526	34.615		125.247	68.0021	48.4768	42.393	37.8356	33.8956		37	50		0.68299	0.225588	178.92	25.9013	40.362	0.036651	443.878	-5.5817
No. 623	AKD12_S_04	AKD12	Standing	A	0.0457669	0.107944	0.149166	0.132297	0.132297	0.132297		356.99	231.27	175.153	177.115	177.115	177.115		16.3383	24.9641	26.1268	23.4317	23.4317	23.4317		0.16833	47.1212	59.2365	47.6564	47.6564	47.6564		25	19		0.284094	0.132297	177.115	47.6564	23.4317	0.064985	369.542	-6.48138
No. 624	AKD12_S_05	AKD12	Standing	G	0.642619	0.52127	0.483463	0.474859	0.471553	0.455731		109.517	112.001	111.515	109.641	112.575	126.56		70.3777	58.3826	53.9134	52.0639	53.0853	57.6773		135.68	111.434	97.423	87.0088	78.1752	70.4301		65	58		0.511939	0.447339	132.009	69.5869	59.0526	0.056356	427.694	-7.96554
No. 625	AKD12_S_06	AKD12	Standing	E	0.586897	0.421168	0.322759	0.272391	0.247595	0.238405		120.661	126.356	131.291	133.691	133.704	132.126		70.8156	53.2172	42.3754	36.4162	33.1045	31.4996		131.777	105.232	85.1334	71.5204	61.6193	54.5589		30	25		1.15626	0.208423	166.68	45.7312	34.7398	0.0495935	444.45	-3.32846
No. 626	AKD12_S_07	AKD12	Standing	C	0.613267	0.444539	0.34873	0.296029	0.264434	0.246837		103.714	107.201	109.156	109.301	108.189	106.529		63.6045	47.6548	38.066	32.3562	28.6087	26.2954		137.671	110.864	91.9367	78.9686	68.8768	61.0381		25	19		1.17344	0.214493	149.833	47.3001	32.1382	0.0241827	394.41	1.26173
No. 627	AKD12_S_08	AKD12	Standing	F	0.559699	0.395964	0.316641	0.274927	0.251955	0.241427		115.274	116.844	118.83	119.755	119.98	120.02		64.5186	46.2662	37.6263	32.9238	30.2296	28.9761		122.242	97.6309	82.161	71.8545	64.1068	58.3066		25	19		1.1068	0.239883	163.901	44.5023	39.3171	0.0460505	438.491	-9.52282
No. 628	AKD12_S_09	AKD12	Standing	H	0.735981	0.540338	0.456702	0.423824	0.412741	0.413248		103.797	107.638	109.683	110.451	112.715	119.23		76.3923	58.1608	50.0927	46.8116	46.5222	49.2714		140.73	108.758	89.2511	77.0288	67.8429	60.0413		50	58		0.567216	0.413846	134.694	56.8017	55.7425	0.0493143	426.718	-1.51661
No. 629	AKD12_S_10	AKD12	Standing	A	0.0471478	0.0945923	0.178915	0.205788	0.168125	0.168125		277.87	226.33	152.476	147.879	159.454	159.454		13.101	21.409	27.2803	30.4318	26.8082	26.8082		25.5756	39.0998	57.0716	64.5426	55.0425	55.0425		12	11		0.336848	0.168125	159.454	55.0425	26.8082	0.0714377	350.583	-2.56689
No. 630	AKD12_S_11	AKD12	Standing	E	0.616618	0.456942	0.35138	0.283571	0.248784	0.229972		96.3197	98.3299	101.447	103.705	104.251	103.695		59.3924	44.931	35.6466	29.4078	25.9359	23.8469		132.771	107.068	85.9325	68.7439	56.8003	46.8174		25	21		1.23103	0.19632	139.776	37.3719	27.4408	0.0474755	345.884	1.06132
No. 631	AKD12_S_12	AKD12	Standing	A	0.0483218	0.108405	0.161275	0.160716	0.146539	0.146539		291.376	208.774	169.783	175.839	180.575	180.575		14.0798	22.6322	27.3817	28.2602	26.4613	26.4613		14.4734	42.5357	54.8236	61.9306	57.6032	57.6032		10	13		0.360907	0.146539	180.575	57.6032	26.4613	0.0663929	302.946	2.77815
No. 632	AKD12_S_13	AKD12	Standing	I	0.74919	0.633368	0.573783	0.484706	0.484706	0.484706		113.92	119.033	129.537	150.27	150.27	150.27		85.3475	75.3919	74.3261	72.8365	72.8365	72.8365		161.547	133.037	113.175	91.0912	91.0912	91.0912		84	92		0.243491	0.484706	150.27	91.0912	72.8365	0.0630141	380.878	-1.92248
No. 633	AKD12_S_14	AKD12	Standing	H	0.534936	0.411258	0.373348	0.366464	0.375001	0.389921		160.491	162.015	159.111	155.79	153.865	154.946		85.8526	66.6301	59.404	57.0916	57.6994	60.4167		102.508	82.3514	72.7187	67.5036	64.4776	63.4128		38	29		0.654816	0.398299	176.198	64.0935	70.1794	0.0439359	352.739	-1.85775
No. 634	AKD12_S_15	AKD12	Standing	B	0.768235	0.490712	0.393397	0.344402	0.319425	0.304757		100.156	108.584	114.903	118.059	119.274	120.006		76.9431	53.2837	45.2026	40.6596	38.0991	36.5726		164.032	118.65	97.0592	83.8613	75.547	69.6854		25	20		1.02501	0.223984	155.692	49.2211	34.8725	0.0446791	367.566	0.242016
No. 635	AKD12_S_16	AKD12	Standing	G	0.7044	0.514364	0.454864	0.433707	0.414915	0.403036		116.501	128.094	136.655	143.985	157.088	164.923		82.0636	65.8872	62.1595	62.4475	65.1782	66.47		156.378	121.23	104.175	93.201	80.0779	73.6483		68	57		0.422339	0.403036	164.923	73.6483	66.47	0.0261508	421.411	8.96121
No. 636	AKD12_S_17	AKD12	Standing	B	0.455492	0.368964	0.335336	0.321902	0.31644	0.3139		149.412	149.749	147.661	144.82	141.744	139.495		68.0557	55.2517	49.516	46.6179	44.8536	43.7873		109.161	92.5993	83.2685	77.1843	72.3558	68.7142		42	33		1.04986	0.201296	181.293	60.1885	36.4936	0.0415565	408.507	0.633299
No. 637	AKD12_S_18	AKD12	Standing	G	0.651447	0.539526	0.492816	0.472877	0.470115	0.464738		121.07	126.464	129.604	131.15	133.093	140.188		78.8705	68.2306	63.8711	62.0177	62.5691	65.1508		128.659	108.331	96.0487	86.5696	78.4237	75.922		71	64		0.436858	0.464738	140.188	75.922	65.1508	0.0314674	453.18	3.37918
No. 638	AKD12_S_19	AKD12	Standing	D	0.479901	0.346255	0.280959	0.25056	0.232905	0.225271		169.736	175.657	178.649	178.8	177.381	175.365		81.4564	60.8221	50.193	44.8002	41.3128	39.5048		84.4872	63.0743	50.0939	42.4475	36.4578	32.4569		31	25		1.30032	0.233949	213.399	47.3668	49.9246	0.0365595	440.196	1.00561
No. 639	AKD12_S_20	AKD12	Standing	I	0.405188	0.473567	0.482431	0.415264	0.415264	0.415264		224.689	199.768	183.911	204.67	204.67	204.67		91.0412	94.6033	88.7242	84.9921	84.9921	84.9921		86.3333	97.1882	86.4574	73.7019	73.7019	73.7019		83	93		0.27422	0.415264	204.67	73.7019	84.9921	0.0512625	465.495	2.14527
No. 640	AKD12_S_21	AKD12	Standing	E	0.570587	0.397908	0.325757	0.293122	0.277587	0.269401		168.332	171.21	171.825	170.357	168.237	166.056		96.0479	68.1256	55.9731	49.9353	46.7004	44.7356		110.508	82.973	68.5041	60.3852	55.5511	52.4402		25	14		1.44972	0.187344	197.555	55.1024	37.0108	0.0393896	463.075	-0.934372
No. 641	AKD12_S_22	AKD12	Standing	F	0.667841	0.401992	0.294894	0.247963	0.22844	0.223037		132.013	145.968	153.005	155.005	154.775	154.01		88.1638	58.678	45.1203	38.4356	35.3567	34.3499		128.042	78.2162	54.2331	40.4093	31.32	24.7215		31	16		1.09227	0.215167	206.714	27.2258	44.4782	0.0305791	329.098	18.2445
No. 642	AKD12_S_23	AKD12	Standing	D	0.570186	0.420318	0.340103	0.292516	0.268866	0.252359		140.619	141.099	140.834	138.616	135.813	132.324		80.1792	59.3066	47.8982	40.5473	36.5156	33.3932		117.666	93.2056	76.551	63.9153	55.5879	47.4091		37	25		1.19771	0.225867	186.835	56.0502	42.1999	0.0532833	454.071	-2.85613
No. 643	AKD12_S_24	AKD12	Standing	H	0.625561	0.498093	0.434107	0.39935	0.381894	0.378128		130.572	135.095	137.227	137.79	138.628	141.271		81.6808	67.2897	59.5711	55.0266	52.9413	53.4186		119.199	97.2305	82.2544	70.7458	60.995	53.5096		75	70		0.701315	0.390726	176.999	49.7338	69.158	0.0408215	410.822	-0.0656967
No. 644	AKD12_S_25	AKD12	Standing	D	0.562297	0.336319	0.258481	0.232812	0.22336	0.221591		136.923	142.954	146.548	146.639	146.481	147.149		76.9915	48.0781	37.88	34.1395	32.718	32.607		103.796	68.8454	53.0545	46.1852	41.8271	38.5547		20	13		0.94359	0.228858	191.613	26.5468	43.8522	0.0392825	401.44	4.07433
No. 645	AKD12_S_26	AKD12	Standing	C	0.678635	0.496967	0.37052	0.290728	0.244045	0.217447		131.403	136.48	144.169	150.343	153.529	154.794		89.1748	67.8262	53.4176	43.7088	37.468	33.6595		124.727	96.2701	71.5377	52.234	37.7123	26.0214		50	40		1.10639	0.195238	212.322	20.1809	41.4535	0.0521816	443.201	-1.54948
No. 646	AKD12_S_27	AKD12	Standing	C	0.570927	0.383126	0.291256	0.246262	0.222658	0.210153		150.529	160.34	165.366	166.552	166.307	165.931		85.9412	61.4303	48.164	41.0154	37.0297	34.871		99.3307	66.0837	46.2496	34.083	25.6292	19.2581		58	50		1.17214	0.19454	225.737	16.7327	43.9147	0.043674	447.994	-8.3373
No. 647	AKD12_S_28	AKD12	Standing	I	0.856053	0.774643	0.673445	0.528714	0.41375	0.41375		113.08	113.731	123.452	152.394	187.877	187.877		96.8025	88.1009	83.1381	80.5729	77.734	77.734		151.945	133.505	106.94	76.5141	60.5871	60.5871		87	77		0.355985	0.41375	187.877	60.5871	77.734	0.0222457	425.878	20.0882
No. 648	AKD12_S_29	AKD12	Standing	B	0.672385	0.457119	0.363061	0.310301	0.279833	0.258664		134.551	142.698	149.245	152.909	155.295	158.104		90.4701	65.2302	54.1849	47.4479	43.4566	40.8957		125.297	87.776	65.4999	49.6322	38.0617	28.6605		25	15		1.21046	0.143793	221.816	23.0888	31.8957	0.0478769	464.532	-9.98042
No. 649	AKD13_C_03	AKD13	Sitting	E	0.473272	0.267612	0.217779	0.20113	0.195783	0.194054		117.444	118.739	120.735	121.933	122.308	121.874		55.5832	31.7761	26.2935	24.5244	23.9458	23.6501		67.2145	29.512	15.2642	6.66587	0.402828	-3.9576		38	28		0.909276	0.160702	111.036	7.4368	17.8437	0.0317819	126.026	-1.34929
No. 650	AKD13_C_04	AKD13	Sitting	D	0.520029	0.317728	0.241955	0.227682	0.228751	0.233036		116.588	115.129	116.42	115.592	114.435	114.025		60.6292	36.5798	28.1685	26.3182	26.177	26.5718		73.1608	43.7004	25.8478	18.7272	16.3286	17.6187		25	50		0.9141	0.247612	100.057	43.3958	24.7753	0.0360714	117.681	-29.1642
No. 651	AKD13_C_05	AKD13	Sitting	F	0.586028	0.407903	0.314171	0.275292	0.264053	0.264193		104.036	105.616	108.985	109.607	108.269	109.893		60.9679	43.0809	34.24	30.1739	28.5889	29.0331		93.4275	62.1685	39.2989	25.3251	18.3529	19.7964		32	50		0.793708	0.26954	100.782	45.4085	27.1646	0.0229512	118.188	-2.31135
No. 652	AKD13_C_06	AKD13	Sitting	C	0.506041	0.360936	0.292446	0.25587	0.239638	0.233326		111.17	109.956	110.332	109.015	106.437	104.533		56.2565	39.6871	32.2663	27.8938	25.5064	24.3904		57.4844	31.7584	16.2661	5.44856	-1.24429	-4.51726		25	25		0.886969	0.262841	106.204	30.6864	27.9148	0.0669297	119.331	-5.33369
No. 653	AKD13_C_07	AKD13	Sitting	F	0.300411	0.21125	0.186018	0.193513	0.224578	0.229265		111.904	116.307	118.148	118.163	117.116	119.766		33.6173	24.5699	21.9776	22.866	26.3018	27.4581		7.74142	0.165196	-3.69006	-4.74859	1.78376	19.2521		15	16		0.748245	0.293961	115.772	32.6458	34.0324	0.0320915	120.757	-20.5252
No. 654	AKD13_C_08	AKD13	Sitting	H	0.474292	0.346864	0.356192	0.414782	0.413418	0.38347		108.691	113.025	113.573	113.587	109.438	110.696		51.5513	39.2042	40.4539	47.1138	45.2437	42.4486		69.1336	49.664	46.1837	65.8055	60.8307	61.3276		13	35		0.568685	0.376537	109.144	60.7887	41.0966	0.0451858	118.31	-0.643197
No. 655	AKD13_C_09	AKD13	Sitting	D	0.471599	0.352221	0.277902	0.244866	0.236669	0.239291		101.09	102.59	105.553	106.925	106.356	106.508		47.6738	36.1343	29.3333	26.1824	25.1712	25.4865		68.0009	49.1159	32.5479	22.2359	18.4204	20.7169		18	6		0.843998	0.252415	99.437	54.8618	25.0994	0.0809792	99.5079	-38.7061
No. 656	AKD13_C_10	AKD13	Sitting	A	0.0424402	0.108779	0.129525	0.147101	0.132911	0.0969757		120.32	117.32	117.377	115.946	110.793	109.019		5.1064	12.7619	15.2033	17.0558	14.7256	10.5722		13.0059	22.8101	33.2833	40.0615	33.0081	47.3726		0	0		0.665888	0.0935411	99.7338	53.8983	9.32921	0.0502266	121.738	1.68141
No. 657	AKD13_C_11	AKD13	Sitting	G	0.681385	0.530889	0.494524	0.487129	0.462646	0.46614		101.201	103.834	107.179	111.51	128.634	129.537		68.9572	55.1245	53.0026	54.3197	59.5118	60.3825		110.04	76.6237	61.4292	55.2147	77.1828	92.4044		72	72		0.732398	0.442833	107.826	78.7094	47.749	0.0764605	117.815	-10.0489
No. 658	AKD13_C_12	AKD13	Sitting	C	0.578524	0.327047	0.260365	0.239656	0.235221	0.237023		118.218	121.099	120.883	117.528	114.495	113.703		68.3918	39.6052	31.4737	28.1663	26.9317	26.9501		57.6582	23.7412	11.776	6.55536	4.17504	4.77605		41	8		0.936231	0.307152	109.819	47.431	33.7311	0.0330993	118.803	-17.1963
No. 659	AKD13_C_13	AKD13	Sitting	C	0.626674	0.36723	0.266057	0.249542	0.255071	0.262095		100.545	103.208	107.48	103.966	99.5666	98.0771		63.009	37.9011	28.5959	25.9438	25.3965	25.7055		95.5785	53.8165	30.9342	22.0155	16.9812	14.5168		50	50		0.752892	0.270307	101.604	29.0455	27.4642	0.06477	127.22	-1.20906
No. 660	AKD13_C_14	AKD13	Sitting	D	0.435977	0.320659	0.255683	0.225297	0.222083	0.228795		110.487	111.319	113.732	114.955	113.857	113.871		48.1698	35.6955	29.0794	25.899	25.2857	26.0531		61.4696	43.9667	33.1144	28.7019	33.0093	39.8194		43	43		0.902632	0.254114	110.437	42.7679	28.0636	0.0111004	129.175	0.805878
No. 661	AKD13_C_15	AKD13	Sitting	H	0.468612	0.376421	0.427195	0.433067	0.41758	0.352702		122.917	115.579	111.612	113.581	113.32	117.137		57.6004	43.5064	47.68	49.1881	47.3202	41.3146		61.2646	46.8764	53.5215	55.0559	48.0305	15.9492		57	58		0.55704	0.335419	118.281	3.91824	39.6736	0.0671602	127.716	-16.8325
No. 662	AKD13_C_16	AKD13	Sitting	B	0.671763	0.510642	0.402886	0.375504	0.377385	0.377924		94.0945	94.0336	97.4055	98.6098	97.9232	98.0686		63.2092	48.0175	39.2433	37.0284	36.9548	37.0624		101.453	74.3234	46.1553	28.8995	18.8444	13.7997		59	0		1.04	0.269409	94.6649	63.9916	25.5036	0.102863	121.065	-2.50253
No. 663	AKD13_C_17	AKD13	Sitting	A	0.0474008	0.0920891	0.128165	0.166554	0.143589	0.132155		126.121	124.393	122.074	118.516	109.433	107.697		5.97824	11.4553	15.6456	19.7393	15.7133	14.2327		11.355	20.932	26.4778	32.3676	53.4211	63.0536		0	0		0.684696	0.129684	102.232	70.1783	13.2578	0.0246952	124.676	2.01404
No. 664	AKD13_C_18	AKD13	Sitting	I	0.523475	0.450759	0.401635	0.371165	0.377883	0.381958		98.7984	98.5128	103.307	109.019	106.799	105.24		51.7185	44.4055	41.4918	40.464	40.3577	40.1973		78.6037	62.5689	54.6095	51.9832	52.5249	50.0722		18	21		0.634031	0.365347	108.534	37.8897	39.6524	0.0201264	120.224	-3.04871
No. 665	AKD13_C_19	AKD13	Sitting	B	0.401597	0.283284	0.24504	0.243525	0.243749	0.241512		104.538	105.542	105.856	106.58	109.038	111.831		41.982	29.8982	25.9389	25.955	26.5779	27.0085		50.0005	29.4606	20.9024	22.8851	28.6026	35.0081		4	5		0.758176	0.226472	114.109	47.1074	25.8425	0.0513963	126.19	-3.52437
No. 666	AKD13_C_20	AKD13	Sitting	B	0.419292	0.298923	0.249354	0.245073	0.255111	0.242308		94.8005	93.9071	95.981	96.3239	97.1493	103.167		39.7491	28.071	23.9333	23.6064	24.7839	24.9982		93.2424	72.0584	55.9824	47.861	46.3805	56.8245		7	8		0.615634	0.191299	105.57	55.5692	20.1955	0.031894	123.079	3.4229
No. 667	AKD13_C_21	AKD13	Sitting	F	0.408915	0.261878	0.194026	0.164949	0.158331	0.168341		99.3226	97.9983	98.1321	99.0568	100.757	102.229		40.6145	25.6636	19.0402	16.3393	15.953	17.2094		43.5149	14.9652	-1.51647	-10.4993	-13.6593	-9.54748		17	20		0.771677	0.234251	109.692	33.3486	25.6955	0.0109534	127.646	-6.97879
No. 668	AKD13_C_22	AKD13	Sitting	I	0.436126	0.399507	0.392279	0.393877	0.30508	0.277288		106.124	104.506	103.757	105.698	111.077	109.191		46.2832	41.751	40.7016	41.6319	33.8873	30.2775		71.6616	61.2329	54.384	53.2535	40.9798	50.1133		29	30		0.576297	0.298585	104.445	54.2668	31.1857	0.0383944	118.392	6.62373
No. 669	AKD13_C_23	AKD13	Sitting	A	0.0486155	0.0756252	0.1256	0.160077	0.136433	0.124211		132.663	131.225	124.641	116.343	109.118	109.353		6.44948	9.9239	15.655	18.624	14.8873	13.5829		14.2735	17.4148	23.0121	25.895	35.8057	38.3278		10	2		0.635203	0.112935	105.773	44.624	11.9454	0.00853507	129.419	3.40434
No. 670	AKD13_C_24	AKD13	Sitting	E	0.633381	0.381402	0.311324	0.297723	0.29989	0.289454		82.3946	83.4245	84.8618	84.971	85.3956	89.3311		52.1872	31.8183	26.4195	25.2978	25.6093	25.8572		110.101	62.8058	40.3995	26.9242	18.0448	15.3249		18	5		0.872946	0.182964	98.1184	63.986	17.9521	0.0820544	124.743	2.75966
No. 671	AKD13_C_25	AKD13	Sitting	E	0.601397	0.381901	0.32332	0.306088	0.309542	0.31977		89.3563	91.3448	93.5604	92.8967	90.3243	88.175		53.7386	34.8846	30.2499	28.4346	27.9592	28.1957		84.5152	45.6594	30.6457	22.686	19.356	20.0158		20	5		0.868647	0.21638	103.344	30.5988	22.3617	0.0704687	131.597	3.33051
No. 672	AKD13_C_26	AKD13	Sitting	G	0.654987	0.541034	0.527347	0.505155	0.461285	0.448433		95.8246	91.6232	97.6728	113.745	104.927	103.012		62.7638	49.5713	51.5074	57.4586	48.4012	46.1938		127.175	90.6341	89.8621	97.8438	113.498	103.307		81	82		0.443997	0.448433	103.012	103.307	46.1938	0.0912389	124.922	0.467423
No. 673	AKD13_C_27	AKD13	Sitting	I	0.349379	0.381637	0.395869	0.410081	0.419789	0.283549		137.515	107.531	97.8998	104.714	106.222	104.056		48.0449	41.038	38.7554	42.9411	44.5908	29.5049		65.2124	61.8754	50.8207	50.7299	60.7262	49.5787		45	26		0.637252	0.273585	103.818	48.9742	28.4029	0.0630065	132.655	6.19372
No. 674	AKD13_C_28	AKD13	Sitting	H	0.581444	0.498413	0.537428	0.52683	0.486149	0.437695		85.4119	87.8281	86.0654	90.057	89.0074	88.6643		49.6623	43.7747	46.2539	47.4447	43.2709	38.8079		97.8206	72.9103	83.8386	87.3628	80.6648	68.6818		78	71		0.619875	0.455416	104.282	75.6259	47.4919	0.0280679	129.045	0.140192
No. 675	AKD13_C_29	AKD13	Sitting	G	0.660369	0.620093	0.620863	0.674649	0.68435	0.486576		85.7287	82.5724	80.3361	76.6542	84.3238	116.532		56.6126	51.2026	49.8777	51.7147	57.707	56.7015		90.0858	78.6557	72.2112	92.6136	102.974	78.0912		82	79		0.586588	0.506835	107.956	82.931	54.7157	0.0490084	137.944	1.02576
No. 676	AKD13_S_03	AKD13	Standing	G	0.663488	0.594366	0.58614	0.607617	0.50082	0.529421		71.4955	71.3471	70.523	69.8164	88.4444	83.6675		47.4363	42.4062	41.3364	42.4216	44.2947	44.2953		89.0538	71.5727	58.8121	45.3726	50.1652	61.0199		54	50		0.648175	0.430803	80.885	71.9791	34.8455	0.0778547	215.687	-18.8138
No. 677	AKD13_S_04	AKD13	Standing	C	0.65394	0.511204	0.389586	0.339887	0.316807	0.307816		71.368	60.465	60.8609	60.3006	58.0199	54.6878		46.6704	30.9099	23.7105	20.4954	18.3811	16.8338		122.28	110.696	83.6264	66.1594	52.5261	41.3507		53	14		0.927747	0.231363	81.0561	46.5783	18.7534	0.101979	262.243	-2.84868
No. 678	AKD13_S_05	AKD13	Standing	A	0.032966	0.178714	0.27177	0.307486	0.346591	0.295103		178.799	132.286	123.619	120.662	110.896	91.2675		5.89429	23.6414	33.5959	37.1021	38.4354	26.9333		5.41194	39.9648	65.687	72.5621	77.2154	72.5387		41	31		0.584414	0.232429	93.5529	78.3197	21.7444	0.0250544	184.638	-4.86018
No. 679	AKD13_S_06	AKD13	Standing	D	0.496016	0.399164	0.347004	0.319455	0.308575	0.306666		91.6136	88.4144	85.7571	82.6297	79.2654	75.6346		45.4418	35.2919	29.7581	26.3965	24.4593	23.1946		96.3255	82.8726	71.7502	62.0553	54.1944	46.9607		44	45		0.877604	0.278968	90.9229	69.0752	25.3645	0.0919069	243.48	-1.64565
No. 680	AKD13_S_07	AKD13	Standing	B	1.0955	0.8162	0.644495	0.535481	0.453781	0.396839		63.6024	54.7408	58.946	64.9779	72.4268	79.4785		69.6761	44.6795	37.9904	34.7945	32.8659	31.5401		188.16	156.631	124.71	98.0521	73.086	50.8845		79	6		1.21834	0.336451	80.4619	79.5644	27.0715	0.083622	285.377	-2.38552
No. 681	AKD13_S_08	AKD13	Standing	B	1.01952	0.776049	0.638221	0.554365	0.506605	0.471473		86.1048	89.0461	92.5055	94.7277	95.6576	96.22		87.786	69.1042	59.0389	52.5137	48.4606	45.3651		119.611	78.5547	51.6438	32.2241	19.0916	8.53383		96	8		1.4137	0.333083	93.795	56.6784	31.2415	0.101185	266.627	-1.66814
No. 682	AKD13_S_09	AKD13	Standing	H	0.763776	0.68757	0.676877	0.665549	0.600372	0.477833		108.863	108.073	105.526	105.998	117.291	133.181		83.1468	74.3077	71.4281	70.5469	70.4184	63.6382		67.3827	46.1974	34.3447	26.8014	30.5006	68.8749		83	83		0.706054	0.529788	118.84	83.7683	62.96	0.0831941	245.485	2.04511
No. 683	AKD13_S_10	AKD13	Standing	C	0.608483	0.476322	0.403593	0.365231	0.346313	0.339346		89.3646	90.6207	90.973	89.4422	86.2523	82.6412		54.3768	43.1647	36.7161	32.667	29.8703	28.044		83.3123	62.8201	46.6981	33.5762	21.3935	10.1046		62	28		1.07149	0.2406	108.217	16.8762	26.0369	0.121821	268.162	4.24742
No. 684	AKD13_S_11	AKD13	Standing	F	0.876578	0.548839	0.400108	0.362183	0.357013	0.358627		76.1337	80.3809	85.2119	84.6996	82.5813	81.5718		66.7371	44.1162	34.0939	30.6767	29.4826	29.2538		114.845	70.42	40.5345	25.5928	16.6049	11.0702		61	27		0.989591	0.229174	145.148	68.4124	33.2642	0.0893811	259.514	-10.498
No. 685	AKD13_S_12	AKD13	Standing	E	0.761673	0.53258	0.430617	0.388732	0.369896	0.356668		101.21	102.813	105.549	105.011	102.453	99.3287		77.0888	54.7559	45.4512	40.8209	37.8969	35.4274		118.172	83.9301	60.5219	45.5328	34.4058	24.4742		54	5		1.23639	0.19468	106.055	42.4803	20.6468	0.123827	221.41	0.63249
No. 686	AKD13_S_13	AKD13	Standing	E	0.775696	0.573538	0.472567	0.429851	0.413241	0.406042		71.9835	75.6731	79.2287	80.7457	80.1082	78.815		55.8373	43.4014	37.4409	34.7086	33.104	32.0022		119.588	90.6759	69.2161	54.4425	42.0368	32.6452		46	25		0.984669	0.194037	115.617	63.9924	22.4339	0.0930993	232.977	-14.6124
No. 687	AKD13_S_14	AKD13	Standing	H	0.789547	0.662633	0.65139	0.645928	0.62241	0.543054		84.8429	82.9355	81.572	81.2413	84.3923	96.185		66.9874	54.9558	53.1352	52.476	52.5266	52.2337		105.893	103.192	97.0327	93.6657	91.5137	90.7249		50	50		0.731976	0.547178	90.9478	118.363	49.7646	0.091178	234.706	-6.21524
No. 688	AKD13_S_15	AKD13	Standing	I	0.745093	0.708932	0.732447	0.7638	0.610109	0.546957		77.3698	88.0449	84.4596	82.0433	108.132	111.54		57.6477	62.4178	61.8622	62.6646	65.9725	61.0077		128.717	139.755	138.279	135.76	111.497	112.67		52	46		0.871493	0.628163	73.1493	152.06	45.9497	0.0668004	200.268	10.3602
No. 689	AKD13_S_16	AKD13	Standing	C	0.894457	0.605946	0.442894	0.38799	0.368839	0.365276		65.3947	69.1699	76.5778	79.1813	78.8066	77.2466		58.4927	41.9132	33.9159	30.7216	29.067	28.2163		78.0171	52.1025	33.3725	24.3864	18.4008	14.1944		25	25		0.946496	0.314811	104.525	64.934	32.9055	0.105072	304.395	-1.02937
No. 690	AKD13_S_17	AKD13	Standing	I	1.13169	0.925955	0.799045	0.71177	0.655574	0.636555		67.6289	69.2231	74.1795	80.4614	86.9256	90.5875		76.5346	64.0975	59.2728	57.27	56.9862	57.6639		169.94	141.157	117.014	95.4367	75.3307	59.2169		74	22		0.945845	0.469592	96.5769	99.3475	45.3518	0.109248	311.172	-2.55218
No. 691	AKD13_S_18	AKD13	Standing	E	0.780259	0.561732	0.465652	0.422786	0.398653	0.384336		88.2825	93.0723	96.6419	97.7799	97.2734	96.3321		68.8832	52.2817	45.0015	41.34	38.7783	37.0239		109.576	79.5408	60.4802	47.6676	36.1122	26.9422		57	18		1.27747	0.203316	121.742	44.2244	24.752	0.10098	292.544	-2.56515
No. 692	AKD13_S_19	AKD13	Standing	A	0.0627223	0.283107	0.359886	0.400183	0.386169	0.353197		180.982	125.472	122.184	117.087	123.606	115.848		11.3516	35.5219	43.9723	46.8561	47.7328	40.917		23.2838	71.9553	89.9386	96.6501	82.2511	77.1772		20	22		0.661754	0.369783	111.55	105.534	41.2493	0.0352104	214.994	2.90992
No. 693	AKD13_S_20	AKD13	Standing	F	0.619237	0.463167	0.386747	0.346712	0.32533	0.314999		90.5383	95.1313	98.2346	99.7099	99.9613	99.7594		56.0647	44.0617	37.9919	34.5706	32.5204	31.4242		101.377	76.4868	60.3056	48.5667	39.1301	32.0554		55	42		1.08423	0.251358	144.532	67.1144	36.3293	0.0594523	284.258	-1.03565
No. 694	AKD13_S_21	AKD13	Standing	F	0.540397	0.427022	0.374094	0.349791	0.341949	0.344158		87.6632	89.4513	90.1348	89.5552	87.9723	85.4634		47.373	38.1977	33.7189	31.3256	30.082	29.4129		91.9782	71.1197	56.7796	45.7139	36.6267	27.7721		50	50		0.90197	0.291356	107.475	22.1696	31.3134	0.0983576	260.498	-9.66568
No. 695	AKD13_S_22	AKD13	Standing	A	0.0624552	0.237658	0.295546	0.301176	0.295164	0.266149		229.996	164.143	158.27	168.087	173.583	169.942		14.3644	39.0099	46.776	50.6238	51.2354	45.2298		21.0233	61.3469	75.3231	77.4166	76.624	71.8509		5	2		0.806692	0.234375	153.158	91.3134	35.8964	0.0384286	294.714	1.02022
No. 696	AKD13_S_23	AKD13	Standing	G	0.613627	0.551349	0.549078	0.564416	0.556843	0.446325		111.322	111.321	108.956	106.77	110.923	137.66		68.3103	61.3769	59.8253	60.2629	61.7664	61.441		98.6687	85.8513	78.7441	71.9607	59.6471	86.9275		56	57		0.705053	0.466128	113.168	92.1548	52.7506	0.0803024	272.323	-4.94057
No. 697	AKD13_S_24	AKD13	Standing	D	0.512269	0.405129	0.340914	0.305083	0.286982	0.279332		102.72	106.508	107.852	106.57	103.359	98.9189		52.62	43.1494	36.7682	32.5127	29.6623	27.6312		87.0931	71.0776	58.4041	48.2134	39.6387	31.4542		47	8		1.11626	0.258747	109.025	61.1863	28.2099	0.0915391	291.572	-1.51933
No. 698	AKD13_S_25	AKD13	Standing	G	0.72048	0.630331	0.638797	0.662202	0.749817	0.594677		99.1013	99.4216	98.5889	101.246	87.4331	86.7915		71.4005	62.6686	62.9783	67.045	65.5588	51.6129		121.436	105.533	98.5323	93.4793	116.546	118.383		75	75		0.714426	0.944135	74.8672	177.655	70.6848	0.0797886	329.716	-8.63603
No. 699	AKD13_S_26	AKD13	Standing	I	1.07092	0.947294	0.82266	0.719346	0.651152	0.626236		79.6304	79.948	83.3438	88.6336	93.9776	96.6226		85.2779	75.7343	68.5636	63.7583	61.1937	60.5086		180.19	163.411	140.625	116.533	94.6712	79.8604		72	46		0.849567	0.42868	123.841	101.659	53.0883	0.0701157	342.996	-0.595629
No. 700	AKD13_S_27	AKD13	Standing	B	1.58177	1.0364	0.850468	0.768642	0.734179	0.715124		52.6134	60.5565	65.611	67.863	68.0993	67.8345		83.2225	62.761	55.8	52.1623	49.9971	48.5101		172.421	90.7903	54.3116	31.5722	15.4997	3.44596		90	12		1.12151	0.185426	115.445	52.2613	21.4065	0.08423	317.833	0.494205
No. 701	AKD13_S_28	AKD13	Standing	H	0.84219	0.777809	0.765503	0.760549	0.658015	0.557283		88.0286	85.9304	85.0208	85.9413	104.103	120.235		74.1368	66.8375	65.0837	65.3625	68.5013	67.0048		115.475	95.737	81.0857	68.2295	67.1403	91.0406		52	42		0.633722	0.487839	101.363	98.2907	49.4486	0.0933508	294.628	-3.52205
No. 702	AKD13_S_29	AKD13	Standing	D	0.548435	0.426874	0.355596	0.316378	0.295416	0.284889		92.8097	88.6535	87.5893	86.2526	84.008	81.4851		50.9001	37.8439	31.1464	27.2884	24.8173	23.2142		74.7663	56.2217	40.7575	28.1946	17.7556	9.70979		26	26		1.1295	0.258696	93.819	44.2169	24.2706	0.100501	256.64	-1.60464
No. 703	AKD14_C_03	AKD14	Sitting	A	0.0624268	0.26188	0.26158	0.193311	0.193311	0.193311		114.586	100.575	101.518	98.0852	98.0852	98.0852		7.15322	26.3385	26.5552	18.9609	18.9609	18.9609		-29.5842	37.7131	38.1148	13.0507	13.0507	13.0507		11	14		0.278184	0.193311	98.0852	13.0507	18.9609	0.207705	103.044	-65.8928
No. 704	AKD14_C_04	AKD14	Sitting	B	0.43207	0.321521	0.276713	0.246916	0.246916	0.246916		71.7441	66.0186	60.5249	66.9885	66.9885	66.9885		30.9985	21.2264	16.7481	16.5405	16.5405	16.5405		110.344	109.036	109.849	81.3045	81.3045	81.3045		25	31		0.291267	0.246916	66.9885	81.3045	16.5405	0.0331492	127.146	-1.24604
No. 705	AKD14_C_05	AKD14	Sitting	D	0.288816	0.286753	0.254308	0.257075	0.257075	0.257075		76.5087	70.1156	79.3569	80.8613	80.8613	80.8613		22.0969	20.1059	20.1811	20.7874	20.7874	20.7874		66.1108	64.6834	29.0351	27.3285	27.3285	27.3285		17	61		0.260484	0.257075	80.8613	27.3285	20.7874	0.0177591	115.707	-47.3525
No. 706	AKD14_C_06	AKD14	Sitting	G	0.349662	0.490075	0.481149	0.489855	0.489855	0.489855		83.1332	78.3667	79.7021	77.1854	77.1854	77.1854		29.0685	38.4055	38.3486	37.8097	37.8097	37.8097		80.1849	105.432	102.452	108.602	108.602	108.602		71	43		0.295649	0.489855	77.1854	108.602	37.8097	0.135677	105.13	52.9663
No. 707	AKD14_C_07	AKD14	Sitting	F	0.42013	0.250733	0.255548	0.261702	0.268432	0.274086		70.2924	98.4799	98.7331	98.9646	99.1391	99.2561		29.5319	24.6922	25.231	25.8992	26.6121	27.2047		99.0104	17.7304	17.6211	16.1059	13.368	9.96296		6	94		0.929858	0.288312	100.434	-25.0019	28.9564	0.016423	123.085	-24.9927
No. 708	AKD14_C_08	AKD14	Sitting	H	0.241507	0.371327	0.339604	0.343771	0.343771	0.343771		106.311	90.6846	94.7551	93.3868	93.3868	93.3868		25.6748	33.6736	32.1792	32.1037	32.1037	32.1037		62.4465	85.1551	95.4471	95.544	95.544	95.544		17	86		0.246535	0.343771	93.3868	95.544	32.1037	0.0416506	132.775	7.70108
No. 709	AKD14_C_09	AKD14	Sitting	B	0.435586	0.434186	0.199061	0.18914	0.182568	0.177476		83.8957	80.2405	54.5054	58.471	62.0204	65.2222		36.5438	34.8393	10.8499	11.0592	11.3229	11.5754		155.891	156.379	147.521	148.596	147.76	146.007		5	93		1.12402	0.141766	94.573	103.94	13.4072	0.0577858	145.137	11.5781
No. 710	AKD14_C_10	AKD14	Sitting	A	0.114941	0.181829	0.211612	0.200908	0.160782	0.158347		136.886	129.276	123.97	123.263	121.618	121.383		15.7338	23.5062	26.2335	24.7647	19.5539	19.2206		30.9186	33.0169	41.0682	39.3163	28.4764	27.4894		25	80		0.406182	0.158347	121.383	27.4894	19.2206	0.0843685	139.185	24.7158
No. 711	AKD14_C_11	AKD14	Sitting	D	0.258349	0.222902	0.243077	0.237792	0.237886	0.237886		89.2279	95.8351	95.2197	96.9285	96.2485	96.2485		23.0519	21.3619	23.1457	23.0488	22.8962	22.8962		80.1384	68.1226	67.2575	81.7878	81.6433	81.6433		35	48		0.309325	0.237886	96.2485	81.6433	22.8962	0.0571752	126.896	16.2778
No. 712	AKD14_C_12	AKD14	Sitting	D	0.41106	0.266061	0.225083	0.226691	0.263158	0.263158		91.7309	75.7567	81.6335	94.2062	79.9575	79.9575		37.7069	20.1559	18.3743	21.3557	21.0415	21.0415		95.3999	91.182	82.0383	70.3707	70.1271	70.1271		17	90		0.367986	0.263158	79.9575	70.1271	21.0415	0.00506325	136.759	6.53411
No. 713	AKD14_C_13	AKD14	Sitting	E	0.494041	0.36861	0.325319	0.289008	0.253905	0.229028		66.0139	57.4416	60.5311	68.0988	72.0117	70.8687		32.6135	21.1735	19.6919	19.6811	18.2841	16.2309		113.865	107.893	103.531	101.34	101.019	101.582		8	81		0.559075	0.235519	63.9906	121.785	15.071	0.149727	103.709	42.5915
No. 714	AKD14_C_14	AKD14	Sitting	I	0.437835	0.438191	0.437028	0.435182	0.432771	0.429071		120.219	119.989	119.712	119.383	119.013	118.534		52.6358	52.578	52.3176	51.9534	51.5053	50.8594		152.715	151.613	149.54	146.711	143.182	138.164		87	68		0.621118	0.414254	117.251	122.593	48.5718	0.122078	141.15	11.4987
No. 715	AKD14_C_15	AKD14	Sitting	H	0.37856	0.351647	0.357969	0.375838	0.375838	0.375838		100.525	98.7506	104.044	105.873	105.873	105.873		38.0547	34.7253	37.2446	39.7909	39.7909	39.7909		74.4475	76.0691	65.0101	63.778	63.778	63.778		20	48		0.282093	0.375838	105.873	63.778	39.7909	0.105647	140.224	9.84523
No. 716	AKD14_C_16	AKD14	Sitting	F	0.347288	0.26155	0.222183	0.247025	0.277946	0.277946		104.679	103.253	110.924	103.527	104.359	104.359		36.3537	27.0057	24.6454	25.5738	29.0063	29.0063		69.9893	57.9186	38.7855	37.7375	39.4052	39.4052		5	6		0.37947	0.277946	104.359	39.4052	29.0063	0.112766	130.61	13.0474
No. 717	AKD14_C_17	AKD14	Sitting	G	0.384732	0.448422	0.443174	0.434923	0.434923	0.434923		94.547	89.6669	98.1062	95.4668	95.4668	95.4668		36.3753	40.2086	43.4781	41.5207	41.5207	41.5207		67.0084	86.1498	88.3284	87.517	87.517	87.517		87	71		0.222744	0.434923	95.4668	87.517	41.5207	0.204211	105.089	22.3775
No. 718	AKD14_C_18	AKD14	Sitting	F	0.300624	0.228349	0.182106	0.174584	0.191971	0.23971		99.5845	90.3131	96.9533	107.578	112.498	95.1296		29.9374	20.6229	17.6558	18.7814	21.5964	22.8035		62.2608	59.1986	47.2491	34.2438	25.0389	40.2247		0	91		0.45627	0.23971	95.1296	40.2247	22.8035	0.113482	134.171	7.48814
No. 719	AKD14_C_19	AKD14	Sitting	I	0.25265	0.197093	0.190426	0.196634	0.19935	0.194029		116.487	108.772	105.56	103.688	102.444	101.549		29.4304	21.4381	20.1014	20.3886	20.4223	19.7034		59.8883	61.1348	57.7497	53.7791	49.6869	44.519		14	96		0.458908	0.194029	101.549	44.519	19.7034	0.0694246	147.256	-0.618061
No. 720	AKD14_C_20	AKD14	Sitting	H	0.292353	0.365363	0.372826	0.381225	0.381225	0.381225		120.878	113.049	109.515	108.823	108.823	108.823		35.339	41.3038	40.83	41.4859	41.4859	41.4859		60.9972	61.3731	60.4965	58.8125	58.8125	58.8125		82	69		0.222216	0.381225	108.823	58.8125	41.4859	0.024246	145.705	0.877331
No. 721	AKD14_C_21	AKD14	Sitting	C	0.392099	0.26043	0.219783	0.208704	0.218411	0.227202		98.4662	90.6913	95.6209	106.377	112.124	90.1681		38.6085	23.6187	21.0159	22.2013	24.4891	20.4864		90.0419	82.9014	72.9575	59.1969	46.0306	56.0766		8	91		0.708551	0.211789	97.5322	40.7343	20.6562	0.140328	127.767	39.3344
No. 722	AKD14_C_22	AKD14	Sitting	B	0.341538	0.334661	0.329678	0.323253	0.317046	0.311011		87.9444	87.6621	87.5184	87.4214	87.4354	87.5619		30.0364	29.3371	28.8529	28.2592	27.7211	27.2328		174.524	173.845	173.039	171.568	169.65	167.299		91	97		0.94437	0.257937	92.914	133.647	23.966	0.140943	127.806	28.1786
No. 723	AKD14_C_23	AKD14	Sitting	C	0.370928	0.24793	0.214206	0.203852	0.228973	0.236397		113.229	102.094	105.575	116.085	112.794	97.1837		41.9997	25.3121	22.6149	23.6642	25.8268	22.9739		76.6583	71.8158	64.438	51.5587	46.005	61.0206		5	40		0.434441	0.236397	97.1837	61.0206	22.9739	0.0862706	140.188	18.0384
No. 724	AKD14_C_24	AKD14	Sitting	E	0.349909	0.248928	0.256974	0.220675	0.199603	0.199603		103.654	94.803	95.5112	101.902	105.116	105.116		36.2694	23.5991	24.5439	22.4872	20.9814	20.9814		93.0767	92.4462	93.6205	90.2114	85.7454	85.7454		7	80		0.3819	0.199603	105.116	85.7454	20.9814	0.0544676	132.978	14.3994
No. 725	AKD14_C_25	AKD14	Sitting	E	0.312919	0.270028	0.247985	0.235401	0.219598	0.162392		100.616	96.9603	96.8859	100.006	105.651	97.3468		31.4845	26.182	24.0262	23.5415	23.2008	15.8084		74.9793	73.2964	70.1349	64.4961	53.9448	45.3497		82	92		0.861132	0.190674	100.989	-1.36089	19.256	0.048717	124.142	2.06214
No. 726	AKD14_C_26	AKD14	Sitting	I	0.497713	0.493263	0.475946	0.456408	0.439878	0.427814		101.743	97.6609	99.286	101.938	105.219	108.916		50.6386	48.1726	47.2548	46.5254	46.2834	46.5956		164.783	165.686	163.059	158.803	153.49	146.751		100	96		0.662626	0.42437	113.019	129.575	47.9618	0.142977	123.911	13.2389
No. 727	AKD14_C_27	AKD14	Sitting	C	0.334568	0.272744	0.236035	0.22879	0.242706	0.242706		91.8986	90.4247	92.0178	104.369	99.6979	99.6979		30.7463	24.6628	21.7195	23.8786	24.1973	24.1973		56.571	51.8935	44.97	25.1278	20.7456	20.7456		10	67		0.369339	0.242706	99.6979	20.7456	24.1973	0.104196	131.489	0.288917
No. 728	AKD14_C_28	AKD14	Sitting	G	0.642185	0.584641	0.566121	0.498642	0.498642	0.498642		49.2157	44.9697	41.3098	43.8238	43.8238	43.8238		31.6056	26.2912	23.3863	21.8524	21.8524	21.8524		72.2786	87.2467	108.753	185.567	185.567	185.567		88	56		0.3014	0.498642	43.8238	185.567	21.8524	0.128955	64.4149	9.19708
No. 729	AKD14_C_29	AKD14	Sitting	A	0.0376182	0.202944	0.187951	0.155272	0.162007	0.162007		121.637	105.612	106.126	100.784	99.929	99.929		4.57576	21.4332	19.9465	15.6488	16.1892	16.1892		55.4422	111.965	122.741	119.096	118.109	118.109		5	92		0.321819	0.162007	99.929	118.109	16.1892	0.0967705	132.57	27.3933
No. 730	AKD14_S_03	AKD14	Standing	C	0.669951	0.582608	0.545605	0.524395	0.514456	0.514614		71.6084	69.0215	69.4743	70.6627	72.821	77.3219		47.9741	40.2125	37.9055	37.0552	37.4632	39.7909		84.1698	74.524	69.5668	64.9526	59.2004	54.1886		6	15		0.459457	0.514614	77.3219	54.1886	39.7909	0.184925	220.611	17.7726
No. 731	AKD14_S_04	AKD14	Standing	F	0.312492	0.270269	0.253168	0.237294	0.247937	0.247288		86.6124	60.0639	57.2509	47.1035	47.9988	48.8506		27.0657	16.2334	14.4941	11.1774	11.9007	12.0802		137.247	140.601	139.362	148.353	155.357	157.096		12	17		0.423578	0.247288	48.8506	157.096	12.0802	0.0748917	342.969	1.18549
No. 732	AKD14_S_05	AKD14	Standing	G	0.565497	0.564907	0.564187	0.563331	0.562338	0.56121		39.2414	38.8397	38.4285	38.0066	37.5729	37.1265		22.1909	21.9408	21.6809	21.4103	21.1287	20.8358		204.458	204.523	204.167	203.385	202.181	200.566		18	29		1.02693	0.545805	32.0758	169.97	17.5071	0.0440305	242.516	10.3558
No. 733	AKD14_S_06	AKD14	Standing	E	0.309439	0.303202	0.346873	0.372444	0.310403	0.271866		68.9664	48.388	41.3318	38.3542	32.8046	32.0303		21.3409	14.6713	14.3369	14.2848	10.1826	8.70794		142.434	150.642	154.068	154.967	151.994	147.906		6	86		0.53694	0.231402	31.8685	141.834	7.37444	0.0496839	269.777	6.63549
No. 734	AKD14_S_07	AKD14	Standing	H	0.404724	1.61746	1.71641	1.71002	1.54282	0.992271		64.5291	7.66087	6.60529	6.14449	6.25261	8.48123		26.1165	12.3911	11.3373	10.5072	9.64667	8.41568		126.228	236.451	242.452	241.105	228.782	189.239		21	95		0.477891	0.992271	8.48123	189.239	8.41568	0.0736282	338.202	-5.61398
No. 735	AKD14_S_08	AKD14	Standing	F	0.49498	0.41037	0.389169	0.38483	0.37577	0.321276		51.9362	45.3834	40.6949	35.8013	29.8736	34.6498		25.7073	18.624	15.8372	13.7774	11.2256	11.1322		134.713	133.914	133.833	134.735	142.975	147.594		8	70		0.477703	0.321276	34.6498	147.594	11.1322	0.0576817	214.769	14.2124
No. 736	AKD14_S_09	AKD14	Standing	D	0.205766	0.233667	0.231316	0.234058	0.240028	0.251751		97.9754	59.5463	48.0108	48.0807	39.6133	34.1076		20.16	13.914	11.1056	11.2537	9.5083	8.58663		105.09	118.942	117.174	110.603	112.68	113.526		33	41		0.484952	0.251751	34.1076	113.526	8.58663	0.0790741	253.445	4.38295
No. 737	AKD14_S_10	AKD14	Standing	C	0.317918	0.288875	0.264778	0.25795	0.255528	0.251146		62.0524	55.8599	48.7699	43.4965	41.1203	41.9881		19.7275	16.1365	12.9132	11.2199	10.5074	10.5451		137.498	138.78	139.289	140.259	140.697	140.709		13	88		0.550641	0.238526	46.1804	139.096	11.0152	0.0699073	278.364	12.1096
No. 738	AKD14_S_11	AKD14	Standing	F	0.37652	0.363973	0.347482	0.243422	0.240517	0.239033		40.4008	39.5038	38.3234	38.3789	39.2926	39.9922		15.2117	14.3783	13.3167	9.34226	9.45054	9.55946		202.845	203.367	203.378	213.726	214.709	214.824		30	34		1.27076	0.246576	42.2539	188.503	10.4188	0.059756	285.986	13.8454
No. 739	AKD14_S_12	AKD14	Standing	I	0.610596	0.592316	0.575825	0.558847	0.53872	0.519708		37.7589	37.0992	36.5539	36.0257	35.4304	34.8901		23.0555	21.9745	21.0486	20.1328	19.0871	18.1327		226.801	224.952	222.75	219.97	215.917	211.148		42	89		0.879106	0.429933	32.5269	171.733	13.9844	0.0803674	326.498	-4.03073
No. 740	AKD14_S_13	AKD14	Standing	C	0.347227	0.339298	0.268966	0.266524	0.266114	0.26645		34.3101	32.9136	25.9577	25.5794	25.3527	25.2102		11.9134	11.1675	6.98175	6.81752	6.7467	6.71724		189.093	190.143	189.311	190.476	190.825	190.716		9	70		1.12842	0.280997	24.4929	170.366	6.88243	0.0845838	349.986	12.8421
No. 741	AKD14_S_14	AKD14	Standing	A	0.0189087	0.430843	0.35925	0.360087	0.360087	0.360087		171.689	42.5469	22.6434	21.8301	21.8301	21.8301		3.24642	18.331	8.13463	7.86074	7.86074	7.86074		18.646	159.757	166.293	161.863	161.863	161.863		19	89		0.301175	0.360087	21.8301	161.863	7.86074	0.0207303	191.539	9.21
No. 742	AKD14_S_15	AKD14	Standing	I	0.749194	0.73605	0.727883	0.72196	0.638475	0.586521		39.7578	38.8098	37.7831	36.2347	31.7436	31.5941		29.7863	28.5659	27.5017	26.16	20.2675	18.5306		242.953	242.595	241.621	239.61	232.913	228.812		88	83		1.09302	0.474841	42.2247	189.68	20.05	0.0814767	325.955	3.03255
No. 743	AKD14_S_16	AKD14	Standing	D	0.252453	0.263066	0.276085	0.363929	0.356431	0.353572		105.456	75.5635	71.829	37.8718	47.2666	50.2798		26.6228	19.8782	19.8309	13.7826	16.8473	17.7775		113.975	117.745	116.829	98.1545	86.5333	81.974		14	33		1.01078	0.361832	58.178	51.256	21.0507	0.0244008	183.244	19.0629
No. 744	AKD14_S_17	AKD14	Standing	D	0.254912	0.25214	0.244774	0.250088	0.255354	0.250039		114.959	66.3532	54.9435	46.985	44.2785	50.5843		29.3045	16.7303	13.4488	11.7504	11.3067	12.648		111.383	120.377	120.236	120.274	120.825	120.765		34	83		0.48971	0.250039	50.5843	120.765	12.648	0.0593283	234.242	4.15007
No. 745	AKD14_S_18	AKD14	Standing	B	0.686951	0.637106	0.597277	0.55846	0.507767	0.438506		34.3007	32.1431	30.6039	29.6997	29.2638	29.2772		23.5629	20.4785	18.279	16.5861	14.8592	12.8382		237.346	235.183	232.726	229.592	225.066	218.641		90	62		1.02846	0.231921	42.3467	158.53	9.8211	0.0678185	234.564	37.3842
No. 746	AKD14_S_19	AKD14	Standing	G	0.428834	0.532503	0.530682	0.531304	0.53448	0.539165		81.1535	50.416	44.5529	44.3775	43.8503	43.1152		34.8014	26.8466	23.6434	23.5779	23.4371	23.2462		147.014	163.094	113.733	112.609	111.384	109.792		15	86		0.90879	0.587115	36.6401	95.4664	21.512	0.0468387	217.672	7.9103
No. 747	AKD14_S_20	AKD14	Standing	H	0.582163	0.565115	0.598577	0.582204	0.49967	0.427223		55.6456	47.017	38.6435	31.5925	29.4751	28.5326		32.3948	26.57	23.1311	18.3933	14.7278	12.1898		148.763	149.755	173.082	172.205	165.613	158.252		64	91		0.568027	0.415803	27.2479	159.441	11.3298	0.0486812	222.276	15.6742
No. 748	AKD14_S_21	AKD14	Standing	H	0.523684	0.476886	0.634025	0.639568	0.559584	0.580748		63.2537	52.4139	38.0538	32.622	27.2564	23.0808		33.125	24.9954	24.1271	20.864	15.2522	13.4042		162.701	164.101	187.971	189.714	182.76	185.608		19	32		0.462187	0.580748	23.0808	185.608	13.4042	0.0427829	446.405	2.8952
No. 749	AKD14_S_22	AKD14	Standing	I	0.80067	1.12157	1.02744	0.846324	1.15882	1.15882		45.5932	32.4578	30.4469	21.0948	15.7062	15.7062		36.5051	36.4038	31.2825	17.853	18.2006	18.2006		132.472	165.705	183.304	187.48	238.266	238.266		95	88		0.375016	1.15882	15.7062	238.266	18.2006	0.08111	158.767	4.63246
No. 750	AKD14_S_23	AKD14	Standing	A	0.16295	0.166446	0.168911	0.170963	0.172617	0.174407		126.162	125.199	124.497	123.901	123.413	122.88		20.5581	20.8389	21.0289	21.1824	21.3032	21.4311		13.6474	15.3728	15.7587	15.3229	14.3204	12.4134		6	94		0.698209	0.179463	121.365	0.705387	21.7806	0.0566805	147.116	25.2838
No. 751	AKD14_S_24	AKD14	Standing	B	0.6546	0.565825	0.541744	0.537142	0.535086	0.525201		76.6985	64.3727	59.5781	56.7306	54.8282	54.0427		50.2068	36.4236	32.2761	30.4724	29.3378	28.3833		157.683	155.419	152.84	150.388	147.113	141.746		90	81		0.610915	0.45883	58.4471	124.062	26.8173	0.0710358	154.264	18.2623
No. 752	AKD14_S_25	AKD14	Standing	E	0.652437	0.606524	0.67817	0.734041	0.60545	0.458196		37.9085	33.1741	28.2739	24.9917	26.6985	30.2582		24.7329	20.1209	19.1745	18.3449	16.1646	13.8642		159.882	157.182	161.691	169.018	164.095	154.138		15	64		0.736319	0.253309	41.5792	116.565	10.5324	0.0562873	388.85	7.92871
No. 753	AKD14_S_26	AKD14	Standing	E	0.513103	0.426369	0.382688	0.354001	0.32303	0.286118		63.5669	53.5234	48.0054	45.4014	45.0824	47.3824		32.6163	22.8207	18.3711	16.0722	14.563	13.5569		91.1823	88.414	86.0644	83.8779	81.0203	76.794		38	35		0.598408	0.223551	50.1099	80.1899	11.2021	0.148107	147.519	11.0241
No. 754	AKD14_S_27	AKD14	Standing	G	0.475896	0.756861	0.560041	0.539393	0.539393	0.539393		88.3452	34.431	34.0777	34.3521	34.3521	34.3521		42.0431	26.0595	19.0849	18.5293	18.5293	18.5293		98.0972	168.886	163.585	159.029	159.029	159.029		89	89		0.247717	0.539393	34.3521	159.029	18.5293	0.087134	188.124	10.957
No. 755	AKD14_S_28	AKD14	Standing	B	0.59215	0.506052	0.465002	0.434788	0.394045	0.390781		56.0785	53.2926	52.2927	52.7803	56.2143	53.6978		33.2068	26.9688	24.3162	22.9482	22.151	20.9841		134.997	126.178	117.708	106.683	88.4486	88.4253		37	67		0.512357	0.383077	53.597	88.0444	20.5318	0.11349	129.449	26.5182
No. 756	AKD14_S_29	AKD14	Standing	A	0.016092	0.272362	0.391754	0.336423	0.336423	0.336423		306.779	156.688	98.919	89.9127	89.9127	89.9127		4.93667	42.6759	38.7519	30.2487	30.2487	30.2487		67.3775	154.62	174.071	159.801	159.801	159.801		84	90		0.30287	0.336423	89.9127	159.801	30.2487	0.0188784	304.421	69.2501
No. 757	AKD15_C_03	AKD15	Sitting	B	0.872543	0.438158	0.346627	0.312315	0.295248	0.280119		91.4244	95.5524	97.9399	95.7785	92.4373	89.5478		79.7717	41.8671	33.9486	29.913	27.2919	25.084		95.9828	34.6273	15.9562	7.47939	3.16271	0.425979		89	93		0.851038	0.16347	74.1366	-16.3909	12.1191	0.0794856	123.533	-0.40453
No. 758	AKD15_C_04	AKD15	Sitting	A	0.0184216	0.183132	0.210747	0.201355	0.168012	0.0914272		109.092	111.924	112.57	113.384	109.228	100.991		2.00965	20.4969	23.7238	22.8305	18.3516	9.2333		1.59866	30.4968	38.9267	35.8275	18.1859	-16.9691		52	93		0.521431	0.0853728	99.6113	-24.539	8.50409	0.00770611	109.049	0.122253
No. 759	AKD15_C_05	AKD15	Sitting	D	0.38616	0.270811	0.242434	0.243467	0.242471	0.235581		94.9295	96.6632	96.9115	97.7896	99.0477	101.637		36.6579	26.1774	23.4947	23.8085	24.0162	23.9438		16.6829	-6.45285	-18.7206	-26.9111	-28.0373	-23.0514		13	11		0.625245	0.224748	101.675	-9.0914	22.8513	0.116042	126.734	1.52919
No. 760	AKD15_C_06	AKD15	Sitting	C	0.634272	0.313001	0.229423	0.200768	0.193154	0.191226		82.6916	83.5896	85.6375	83.5882	82.9417	90.916		52.449	26.1636	19.6472	16.7818	16.0205	17.3855		48.3981	-3.29824	-27.5862	-45.7302	-58.7877	-46.3951		82	59		0.715213	0.199387	91.6032	-21.47	18.2645	0.144446	131.355	-0.754848
No. 761	AKD15_C_07	AKD15	Sitting	I	0.486405	0.39243	0.349708	0.317415	0.255703	0.225638		133.792	146.564	151.172	148.677	140.09	136.12		65.077	57.5159	52.8661	47.1921	35.8214	30.714		49.8898	22.8735	15.4521	9.03588	-3.13119	-9.94981		91	79		0.558596	0.166527	128.153	-29.6661	21.341	0.09968	127.969	-3.42999
No. 762	AKD15_C_08	AKD15	Sitting	G	0.443874	0.446363	0.449967	0.434221	0.441299	0.441299		147.123	145.753	145.769	153.85	156.08	156.08		65.3038	65.0589	65.5913	66.8049	68.8781	68.8781		45.97	46.0737	43.1743	38.2899	38.8261	38.8261		98	22		0.336166	0.441299	156.08	38.8261	68.8781	0.104781	128.822	0.644595
No. 763	AKD15_C_09	AKD15	Sitting	H	0.583544	0.463044	0.420218	0.377364	0.404496	0.319701		97.5445	99.7598	97.3708	98.1934	111.227	117.612		56.9215	46.1932	40.9169	37.0546	44.9907	37.6005		50.0369	18.1278	-2.11469	-17.4711	22.0573	-0.912965		87	27		0.497514	0.319701	117.612	-0.912965	37.6005	0.133449	128.777	-0.877997
No. 764	AKD15_C_10	AKD15	Sitting	E	0.54591	0.377484	0.347878	0.352503	0.361833	0.355736		88.799	86.2712	82.4581	78.9003	77.3819	78.9692		48.4762	32.566	28.6854	27.8126	27.9993	28.0922		27.856	-1.95108	-11.7623	-14.4863	-12.3159	-5.4883		96	22		0.769572	0.160493	79.2215	-11.1354	12.7145	0.10369	124.736	2.274
No. 765	AKD15_C_11	AKD15	Sitting	D	0.444661	0.271093	0.244618	0.251913	0.257768	0.24247		83.0759	73.3313	71.8794	74.0178	79.2739	91.9289		36.9406	19.8796	17.583	18.6461	20.4343	22.29		31.4851	-8.20406	-19.6245	-19.138	-7.16406	2.82586		17	77		0.550383	0.232263	93.2744	-5.41998	21.6641	0.125852	131.309	3.60179
No. 766	AKD15_C_12	AKD15	Sitting	H	0.534995	0.448471	0.436611	0.345216	0.378151	0.399254		99.9573	98.3234	102.763	116.841	117.7	118.295		53.4766	44.0952	44.8677	40.3354	44.5085	47.2299		69.0456	38.9546	45.5281	26.4454	18.5302	17.8985		73	23		0.422708	0.399254	118.295	17.8985	47.2299	0.0742401	124.629	3.15091
No. 767	AKD15_C_13	AKD15	Sitting	D	0.420317	0.361508	0.24986	0.253405	0.248737	0.229484		91.649	76.7979	73.5044	75.1723	85.6339	96.413		38.5216	27.763	18.3658	19.049	21.3003	22.1253		38.1686	18.8782	-18.6181	-28.3397	-6.65452	-5.3748		15	70		0.502691	0.229484	96.413	-5.3748	22.1253	0.126273	123.91	2.42415
No. 768	AKD15_C_14	AKD15	Sitting	B	0.5049	0.398984	0.334255	0.291608	0.266932	0.213169		87.2493	88.2517	92.1708	95.7525	96.4062	93.5784		44.0522	35.211	30.8086	27.9222	25.7339	19.948		67.855	47.2507	29.7139	14.3679	0.969002	-9.28799		78	77		0.655262	0.154759	97.0983	-19.2707	15.0268	0.132294	124.084	2.03971
No. 769	AKD15_C_15	AKD15	Sitting	F	0.507578	0.297176	0.25567	0.251555	0.246316	0.233591		88.1399	90.1147	91.8888	94.4057	105.095	106.568		44.7379	26.7799	23.4932	23.7482	25.8867	24.8932		47.6652	10.1425	-2.86672	-8.62017	-1.10385	-6.52195		47	52		0.51032	0.231206	107.239	-8.41497	24.7943	0.127047	122.687	-1.44129
No. 770	AKD15_C_16	AKD15	Sitting	H	0.549918	0.475647	0.463823	0.447639	0.373349	0.387797		76.4706	78.9897	78.1924	111.748	105.851	106.688		42.0526	37.5712	36.2675	50.0227	39.5192	41.3734		42.2379	23.1691	18.7056	35.9631	3.63287	2.3523		80	23		0.43199	0.387797	106.688	2.3523	41.3734	0.130965	122.275	3.14676
No. 771	AKD15_C_17	AKD15	Sitting	F	0.647562	0.3751	0.292016	0.292168	0.297346	0.284249		79.2957	74.984	79.7812	77.9476	79.2442	86.2074		51.3489	28.1265	23.2974	22.7738	23.563	24.5044		68.4369	25.0183	-4.17365	-19.6808	-16.2016	-4.95019		53	57		0.54713	0.270836	93.9608	3.20666	25.448	0.114745	129.079	-0.73063
No. 772	AKD15_C_18	AKD15	Sitting	G	0.587781	0.515403	0.516005	0.493413	0.459588	0.459588		78.321	87.7252	95.3973	116.978	122.144	122.144		46.0356	45.2138	49.2255	57.7184	56.1361	56.1361		48.5137	33.9109	35.7455	22.0302	11.5266	11.5266		77	30		0.404299	0.459588	122.144	11.5266	56.1361	0.148226	121.144	1.92205
No. 773	AKD15_C_19	AKD15	Sitting	C	0.441556	0.288663	0.251904	0.258048	0.260554	0.242431		70.2969	74.7044	75.7214	77.3049	82.1071	90.6009		31.04	21.5644	19.0745	19.9484	21.3933	21.9645		34.4963	7.69802	1.48045	2.83713	3.13968	0.213534		48	80		0.587151	0.209125	97.249	-17.6273	20.3372	0.127968	123.16	0.0704962
No. 774	AKD15_C_20	AKD15	Sitting	B	0.502755	0.340461	0.264489	0.245927	0.192458	0.149986		91.1133	95.7951	103.162	105.266	109.485	110.531		45.8076	32.6144	27.2852	25.8877	21.0713	16.5781		53.4931	24.6563	3.6308	-4.90991	-14.3921	-22.6224		47	81		0.549341	0.109386	119.505	-39.0182	13.0722	0.108313	122.218	-9.67869
No. 775	AKD15_C_21	AKD15	Sitting	A	0.0280624	0.143273	0.158538	0.11714	0.107356	0.106583		116.553	119.426	115.886	118.447	117.574	118.242		3.27075	17.1104	18.3723	13.8749	12.6223	12.6025		5.45587	24.2361	25.7469	8.10973	3.00787	-11.4733		7	93		0.504421	0.106583	118.242	-11.4733	12.6025	0.0135954	114.834	1.50809
No. 776	AKD15_C_22	AKD15	Sitting	E	0.473788	0.29726	0.233213	0.234498	0.260346	0.274957		99.412	104.27	110.32	110.651	108.551	108.055		47.1002	30.9953	25.7281	25.9474	28.2607	29.7104		55.723	24.7275	8.28807	4.27454	7.98495	11.5697		48	54		0.653718	0.256082	109.861	9.91367	28.1334	0.110406	129.087	0.979949
No. 777	AKD15_C_23	AKD15	Sitting	F	0.514627	0.405491	0.252863	0.229004	0.236285	0.238828		82.1591	78.0784	86.1784	90.2746	94.5049	99.1817		42.2813	31.6601	21.7913	20.6732	22.3301	23.6874		54.6209	36.0796	-0.934896	-13.43	-12.9056	-10.1009		52	46		0.490716	0.238828	99.1817	-10.1009	23.6874	0.140246	122.227	-0.815417
No. 778	AKD15_C_24	AKD15	Sitting	A	0.0183046	0.123341	0.163651	0.146322	0.117698	0.107565		115.765	113.753	122.214	121.066	123.657	121.271		2.11904	14.0304	20.0004	17.7146	14.5542	13.0444		2.18738	21.3224	31.0729	13.2458	-0.140778	-9.12296		6	77		0.423099	0.107565	121.271	-9.12296	13.0444	0.00776621	115.999	2.57122
No. 779	AKD15_C_25	AKD15	Sitting	I	0.554763	0.514027	0.474267	0.398802	0.212326	0.158208		88.7525	86.3194	90.4045	94.291	102.493	102.48		49.2366	44.3705	42.8759	37.6034	21.7618	16.2132		74.2204	58.3664	43.6456	34.5436	8.37665	-4.2326		83	48		0.72878	0.126549	95.3404	-28.4625	12.0652	0.109361	118.406	2.28924
No. 780	AKD15_C_26	AKD15	Sitting	I	0.543258	0.482443	0.36013	0.313656	0.209024	0.152892		87.872	99.9487	117.896	117.308	113.418	111.762		47.7372	48.2195	42.458	36.7944	23.7072	17.0875		48.8322	21.7785	2.0022	-5.77542	-23.5552	-34.6651		94	48		0.544666	0.132476	111.15	-53.1363	14.7247	0.112771	119.447	3.11749
No. 781	AKD15_C_27	AKD15	Sitting	C	0.381326	0.270703	0.239102	0.233706	0.241069	0.23398		96.7254	96.6916	94.8818	93.7816	96.503	108.16		36.8839	26.1747	22.6864	21.9174	23.2639	25.3073		23.7173	1.11307	-7.92842	-12.4524	-12.5901	-10.4183		52	68		0.539898	0.222063	110.137	-18.6028	24.4574	0.144229	127.784	-2.78732
No. 782	AKD15_C_28	AKD15	Sitting	E	0.538261	0.293229	0.251983	0.255697	0.227997	0.184308		78.6453	83.3243	82.7548	79.6843	84.7053	96.2583		42.3317	24.4331	20.8528	20.375	19.3126	17.7411		61.9579	17.5351	2.61859	-1.80027	-3.42805	-3.60813		48	58		0.631053	0.156216	107.828	-31.2042	16.8444	0.136385	124.532	0.809029
No. 783	AKD15_C_29	AKD15	Sitting	G	0.61865	0.545013	0.511672	0.490866	0.481925	0.481925		83.3512	81.8176	107.307	106.645	106.986	106.986		51.5652	44.5916	54.9062	52.3483	51.5595	51.5595		86.1752	55.4711	61.5477	43.754	42.1293	42.1293		90	92		0.323938	0.481925	106.986	42.1293	51.5595	0.102386	120.572	9.34306
No. 784	AKD15_S_03	AKD15	Standing	H	0.649458	0.573346	0.561492	0.435189	0.355827	0.342432		79.8402	78.0894	81.4297	91.1359	112.127	123.041		51.8528	44.7722	45.7221	39.6614	39.8978	42.1332		110.421	92.9336	83.9884	94.2331	84.5749	83.4104		85	92		0.415463	0.342432	123.041	83.4104	42.1332	0.0719522	280.107	5.54057
No. 785	AKD15_S_04	AKD15	Standing	E	0.701685	0.516095	0.444863	0.410617	0.387494	0.349931		75.0338	64.525	66.1687	67.7311	69.296	73.8165		52.6501	33.3011	29.436	27.8115	26.8518	25.8307		119.623	95.3431	76.2862	62.7884	51.7572	42.9745		79	37		0.614336	0.247619	94.3047	44.1291	23.3516	0.0532618	288.081	4.55944
No. 786	AKD15_S_05	AKD15	Standing	H	0.679552	0.613418	0.575732	0.529504	0.371923	0.372094		70.7977	70.4118	72.3628	78.3726	103.026	103.991		48.1108	43.1919	41.6616	41.4987	38.3177	38.6946		112.47	95.6437	82.9217	70.3542	81.585	82.3542		86	88		0.412853	0.372094	103.991	82.3542	38.6946	0.0606782	224.38	2.71997
No. 787	AKD15_S_06	AKD15	Standing	I	1.38642	1.0467	0.849835	0.701026	0.523551	0.528365		50.8157	69.5814	75.8316	82.5301	81.5221	81.969		70.4518	72.8307	64.4444	57.8558	42.681	43.3096		110.182	82.873	65.6701	49.0427	50.9606	50.7406		100	93		0.445215	0.528365	81.969	50.7406	43.3096	0.145637	274.837	-33.5084
No. 788	AKD15_S_07	AKD15	Standing	G	0.924777	0.808996	0.771707	0.726169	0.533644	0.533644		64.334	70.6039	78.084	83.7509	100.207	100.207		59.4946	57.1183	60.2579	60.8173	53.4747	53.4747		88.7337	81.2775	77.276	75.6312	55.3327	55.3327		83	82		0.389296	0.533644	100.207	55.3327	53.4747	0.0994016	289.96	-6.81439
No. 789	AKD15_S_08	AKD15	Standing	C	0.703682	0.52517	0.428354	0.374473	0.352524	0.346223		64.6731	65.4674	67.7395	69.0499	68.3122	65.7657		45.5093	34.3815	29.0165	25.8573	24.0817	22.7696		108.246	84.4994	65.1907	48.795	36.2491	24.5992		69	22		0.715227	0.258729	78.1897	27.0197	20.23	0.0779671	288.359	4.54216
No. 790	AKD15_S_09	AKD15	Standing	A	0.076216	0.113378	0.119234	0.103879	0.111771	0.111771		236.657	229.755	219.506	235.178	236.426	236.426		18.037	26.0492	26.1726	24.4302	26.4255	26.4255		11.6994	21.1022	28.38	32.5226	41.1358	41.1358		4	5		0.368886	0.111771	236.426	41.1358	26.4255	0.0225903	268.028	-0.854293
No. 791	AKD15_S_10	AKD15	Standing	E	0.71291	0.515941	0.434343	0.38935	0.350615	0.283502		67.8416	70.4101	72.3104	72.4043	72.2465	75.2765		48.365	36.3274	31.4075	28.1906	25.3307	21.3411		92.9876	61.0561	41.9592	27.7053	15.0539	1.08549		77	28		0.619573	0.189141	92.6492	25.6544	17.5238	0.0630206	284.562	-0.341531
No. 792	AKD15_S_11	AKD15	Standing	C	0.546861	0.412655	0.34445	0.312222	0.301772	0.306063		81.876	88.2343	93.437	96.3374	96.8948	97.2256		44.7748	36.4103	32.1844	30.0787	29.2402	29.7571		83.0971	62.3008	47.2753	36.2262	26.5515	20.6209		70	28		0.599089	0.282377	104.759	30.8752	29.5816	0.0642202	288.762	-0.879265
No. 793	AKD15_S_12	AKD15	Standing	D	0.624434	0.390132	0.323258	0.295442	0.284598	0.278081		79.8928	83.0492	86.7837	88.7548	90.7106	94.9186		49.8878	32.4002	28.0535	26.2219	25.816	26.3951		90.5936	55.9122	39.5678	28.942	22.4024	19.2962		31	29		0.565052	0.269894	103.974	24.7296	28.062	0.0713554	283.104	-2.68236
No. 794	AKD15_S_13	AKD15	Standing	I	1.82716	0.837899	0.625937	0.46092	0.385765	0.217356		36.6345	75.3081	92.51	100.51	103.399	110.201		66.9371	63.1006	57.9054	46.3269	39.8876	23.9527		134.21	60.934	44.3899	57.2044	60.0304	58.612		92	52		0.520035	0.254085	110.866	66.5224	28.1693	0.05253	280.681	1.27129
No. 795	AKD15_S_14	AKD15	Standing	E	0.674114	0.451954	0.361785	0.320588	0.298408	0.274239		96.759	107.265	113.056	114.708	113.719	112.41		65.2266	48.4786	40.9021	36.7741	33.9348	30.8272		92.9628	65.3622	48.3954	36.0381	24.672	12.1488		87	29		0.711634	0.169197	111.802	6.49679	18.9165	0.0693836	301.574	-5.18693
No. 796	AKD15_S_15	AKD15	Standing	F	0.516664	0.414328	0.373063	0.357161	0.350542	0.3387		88.8094	93.186	96.0339	96.9573	97.4454	100.066		45.8846	38.6095	35.8267	34.6293	34.1587	33.8924		60.4585	39.1239	25.5401	15.9716	8.07285	3.43137		48	22		0.565164	0.302022	109.821	6.21587	33.1684	0.0803737	305.876	-19.172
No. 797	AKD15_S_16	AKD15	Standing	I	0.760497	0.653207	0.463788	0.339958	0.200727	0.290702		98.4126	108.238	128.958	150.888	209.222	207.987		74.8425	70.7017	59.8093	51.2958	41.9965	60.4622		88.1766	68.043	37.7533	36.7544	36.6968	49.6274		83	29		0.43186	0.290702	207.987	49.6274	60.4622	0.0651292	276.749	-14.1387
No. 798	AKD15_S_17	AKD15	Standing	A	0.112744	0.138832	0.154133	0.181139	0.186472	0.186472		289.246	253.979	256.335	237.556	229.186	229.186		32.6107	35.2604	39.5096	43.0307	42.7367	42.7367		4.51658	35.6535	40.122	49.569	46.8378	46.8378		6	30		0.379534	0.186472	229.186	46.8378	42.7367	0.112495	288.059	5.0012
No. 799	AKD15_S_18	AKD15	Standing	A	0.0346473	0.0899645	0.101404	0.104248	0.101281	0.101281		280.261	268.33	263.983	250.563	248.173	248.173		9.7103	24.1402	26.7689	26.1207	25.1351	25.1351		7.43185	18.758	25.3237	30.3309	30.0049	30.0049		3	3		0.328485	0.101281	248.173	30.0049	25.1351	0.0218043	286.996	2.22229
No. 800	AKD15_S_19	AKD15	Standing	H	0.676085	0.589585	0.413275	0.413719	0.413719	0.413719		100.461	105.654	141.104	141.478	141.478	141.478		67.9203	62.2922	58.3146	58.5323	58.5323	58.5323		74.6552	52.3099	64.4648	66.5612	66.5612	66.5612		90	87		0.219341	0.413719	141.478	66.5612	58.5323	0.0627926	277.49	2.078
No. 801	AKD15_S_20	AKD15	Standing	B	0.818577	0.687141	0.610968	0.564496	0.534405	0.504289		94.4081	93.9875	95.018	95.4604	94.7949	94.0152		77.2803	64.5827	58.053	53.887	50.6588	47.4109		101.901	81.9254	64.8501	50.1791	36.399	22.5023		100	30		0.754414	0.220799	117.055	4.59951	25.8456	0.0660289	291.635	-8.79362
No. 802	AKD15_S_21	AKD15	Standing	B	0.703832	0.472159	0.397377	0.359408	0.329934	0.28898		119.935	117.928	122.259	124.012	125.648	129.354		84.4141	55.6807	48.5827	44.571	41.4556	37.3809		75.8636	30.1302	7.17564	-8.87026	-21.0135	-29.7951		89	33		0.590428	0.211937	141.894	-28.6622	30.0727	0.0622515	276.146	-15.7592
No. 803	AKD15_S_22	AKD15	Standing	D	0.531364	0.390467	0.332077	0.303872	0.290773	0.282211		103.772	108.518	110.968	111.461	111.087	111.881		55.1406	42.3726	36.8499	33.8698	32.3012	31.5741		74.1195	53.0318	40.7995	32.1466	25.6796	20.7313		46	48		0.627057	0.252919	131.271	27.7115	33.2009	0.059194	268.41	10.9405
No. 804	AKD15_S_23	AKD15	Standing	C	0.443072	0.302577	0.274075	0.265612	0.263882	0.249771		139.151	151.139	153.984	155.106	158.121	170.366		61.654	45.7312	42.2033	41.1981	41.7253	42.5526		68.9612	43.6809	34.3767	27.9039	22.1792	21.1611		57	52		0.51125	0.242428	175.566	21.7811	42.5622	0.0741877	297.254	-3.28197
No. 805	AKD15_S_24	AKD15	Standing	B	0.776498	0.477384	0.372109	0.305776	0.255596	0.183877		87.264	99.7889	117.161	132.351	143.804	158.326		67.7603	47.6376	43.5965	40.4699	36.7556	29.1126		116.228	74.7508	53.6969	37.9704	25.7158	15.0448		62	29		0.618995	0.119404	203.944	28.161	24.3517	0.0776956	316.182	-1.9398
No. 806	AKD15_S_25	AKD15	Standing	G	0.728687	0.648544	0.51489	0.391933	0.391933	0.391933		85.7425	89.5603	116.256	143.964	143.964	143.964		62.4794	58.0838	59.859	56.4243	56.4243	56.4243		87.8057	73.2575	70.2749	57.174	57.174	57.174		84	83		0.284781	0.391933	143.964	57.174	56.4243	0.0540465	289.218	-9.8495
No. 807	AKD15_S_26	AKD15	Standing	G	0.632924	0.454775	0.449427	0.38639	0.375072	0.375072		105.484	136.442	130.137	129.268	133.726	133.726		66.7631	62.0503	58.4869	49.9478	50.1569	50.1569		51.838	43.0943	49.1901	48.1369	51.1247	51.1247		94	84		0.352606	0.375072	133.726	51.1247	50.1569	0.0564	277.264	2.75032
No. 808	AKD15_S_27	AKD15	Standing	D	0.469411	0.366936	0.309829	0.279958	0.26386	0.255401		134.768	139.245	142.625	144.138	144.683	146.019		63.2618	51.0939	44.1893	40.3525	38.176	37.2934		64.3035	48.6603	36.9801	28.3847	20.9606	14.5504		42	30		0.620884	0.24163	159.357	17.4718	38.5054	0.0806869	309.544	-2.67677
No. 809	AKD15_S_28	AKD15	Standing	F	0.632858	0.375019	0.319091	0.305865	0.304318	0.305473		112.667	124.84	129.82	131.412	132.205	132.978		71.3019	46.8175	41.4243	40.1942	40.2323	40.6212		68.425	36.7129	28.9592	28.3529	29.9612	32.6162		82	31		0.639762	0.286642	137.937	37.5292	39.5386	0.0723711	282.998	5.89558
No. 810	AKD15_S_29	AKD15	Standing	F	0.477264	0.36199	0.307098	0.286149	0.28153	0.280035		137.364	141.209	145.707	147.34	147.161	148.101		65.5591	51.1162	44.7462	42.1613	41.4303	41.4735		74.1497	54.7474	40.1323	30.3875	23.1891	15.1853		73	29		0.540798	0.265231	153.953	10.1184	40.8331	0.0729465	292.25	2.80918
